# Supplementary material for: Resistance to Snow Mold as a Target Trait for Rye Breeding
Source: Plants (Basel). 2022 Sep 26;11(19):2516. doi: 10.3390/plants11192516 (PMC9571149; doi:10.3390/plants11192516)
Supplement: Supplementary file 1 [file plants-11-02516-s001.zip]

Archive with 3 entries (3 files):
- Table_S2.xlsx
- Table_S3.xlsx
- Table _S1.xlsx
