# Supplementary material for: Resistance to Snow Mold as a Target Trait for Rye Breeding
Source: Plants (Basel). 2022 Sep 26;11(19):2516. doi: 10.3390/plants11192516 (PMC9571149; doi:10.3390/plants11192516)
Supplement: Supplementary file 1 [file plants-11-02516-s001.zip › Table_S2.xlsx]

## Sheet: Снеж.плесень_HID
2.5	0	2.5	0
2.5	21	2.5	21
2.50303	21	3.17778	21
2.50303	0	3.17778	0
2.50605	0	3.17778	6
2.50605	21	3.85556	6
2.50908	21	3.85556	0
2.50908	0	3.85556	17
2.5121	0	4.53333	17
2.5121	21	4.53333	0
2.51513	21	4.53333	8
2.51513	0	5.21111	8
2.51815	0	5.21111	0
2.51815	21	5.21111	1
2.52118	21	5.88889	1
2.52118	0	5.88889	0
2.52421	0	5.88889	6
2.52421	21	6.56667	6
2.52723	21	6.56667	0
2.52723	0	6.56667	6
2.53026	0	7.24444	6
2.53026	21	7.24444	0
2.53328	21	7.24444	0
2.53328	0	7.92222	0
2.53631	0	7.92222	0
2.53631	21	7.92222	5
2.53934	21	8.6	5
2.53934	0	8.6	0
2.54236	0
2.54236	21
2.54539	21
2.54539	0
2.54841	0
2.54841	21
2.55144	21
2.55144	0
2.55446	0
2.55446	21
2.55749	21
2.55749	0
2.56052	0
2.56052	21
2.56354	21
2.56354	0
2.56657	0
2.56657	21
2.56959	21
2.56959	0
2.57262	0
2.57262	21
2.57564	21
2.57564	0
2.57867	0
2.57867	21
2.5817	21
2.5817	0
2.58472	0
2.58472	21
2.58775	21
2.58775	0
2.59077	0
2.59077	21
2.5938	21
2.5938	0
2.59683	0
2.59683	21
2.59985	21
2.59985	0
2.60288	0
2.60288	21
2.6059	21
2.6059	0
2.60893	0
2.60893	21
2.61195	21
2.61195	0
2.61498	0
2.61498	21
2.61801	21
2.61801	0
2.62103	0
2.62103	21
2.62406	21
2.62406	0
2.62708	0
2.62708	21
2.63011	21
2.63011	0
2.63313	0
2.63313	21
2.63616	21
2.63616	0
2.63919	0
2.63919	21
2.64221	21
2.64221	0
2.64524	0
2.64524	21
2.64826	21
2.64826	0
2.65129	0
2.65129	21
2.65432	21
2.65432	0
2.65734	0
2.65734	21
2.66037	21
2.66037	0
2.66339	0
2.66339	21
2.66642	21
2.66642	0
2.66944	0
2.66944	21
2.67247	21
2.67247	0
2.6755	0
2.6755	21
2.67852	21
2.67852	0
2.68155	0
2.68155	21
2.68457	21
2.68457	0
2.6876	0
2.6876	21
2.69062	21
2.69062	0
2.69365	0
2.69365	21
2.69668	21
2.69668	0
2.6997	0
2.6997	21
2.70273	21
2.70273	0
2.70575	0
2.70575	21
2.70878	21
2.70878	0
2.71181	0
2.71181	21
2.71483	21
2.71483	0
2.71786	0
2.71786	21
2.72088	21
2.72088	0
2.72391	0
2.72391	21
2.72693	21
2.72693	0
2.72996	0
2.72996	21
2.73299	21
2.73299	0
2.73601	0
2.73601	21
2.73904	21
2.73904	0
2.74206	0
2.74206	21
2.74509	21
2.74509	0
2.74812	0
2.74812	21
2.75114	21
2.75114	0
2.75417	0
2.75417	21
2.75719	21
2.75719	0
2.76022	0
2.76022	21
2.76324	21
2.76324	0
2.76627	0
2.76627	21
2.7693	21
2.7693	0
2.77232	0
2.77232	21
2.77535	21
2.77535	0
2.77837	0
2.77837	21
2.7814	21
2.7814	0
2.78442	0
2.78442	21
2.78745	21
2.78745	0
2.79048	0
2.79048	21
2.7935	21
2.7935	0
2.79653	0
2.79653	21
2.79955	21
2.79955	0
2.80258	0
2.80258	21
2.80561	21
2.80561	0
2.80863	0
2.80863	21
2.81166	21
2.81166	0
2.81468	0
2.81468	21
2.81771	21
2.81771	0
2.82073	0
2.82073	21
2.82376	21
2.82376	0
2.82679	0
2.82679	21
2.82981	21
2.82981	0
2.83284	0
2.83284	21
2.83586	21
2.83586	0
2.83889	0
2.83889	21
2.84191	21
2.84191	0
2.84494	0
2.84494	21
2.84797	21
2.84797	0
2.85099	0
2.85099	21
2.85402	21
2.85402	0
2.85704	0
2.85704	21
2.86007	21
2.86007	0
2.8631	0
2.8631	21
2.86612	21
2.86612	0
2.86915	0
2.86915	21
2.87217	21
2.87217	0
2.8752	0
2.8752	21
2.87822	21
2.87822	0
2.88125	0
2.88125	21
2.88428	21
2.88428	0
2.8873	0
2.8873	21
2.89033	21
2.89033	0
2.89335	0
2.89335	21
2.89638	21
2.89638	0
2.8994	0
2.8994	21
2.90243	21
2.90243	0
2.90546	0
2.90546	21
2.90848	21
2.90848	0
2.91151	0
2.91151	21
2.91453	21
2.91453	0
2.91756	0
2.91756	21
2.92059	21
2.92059	0
2.92361	0
2.92361	21
2.92664	21
2.92664	0
2.92966	0
2.92966	21
2.93269	21
2.93269	0
2.93571	0
2.93571	21
2.93874	21
2.93874	0
2.94177	0
2.94177	21
2.94479	21
2.94479	0
2.94782	0
2.94782	21
2.95084	21
2.95084	0
2.95387	0
2.95387	21
2.95689	21
2.95689	0
2.95992	0
2.95992	21
2.96295	21
2.96295	0
2.96597	0
2.96597	21
2.969	21
2.969	0
2.97202	0
2.97202	21
2.97505	21
2.97505	0
2.97808	0
2.97808	21
2.9811	21
2.9811	0
2.98413	0
2.98413	21
2.98715	21
2.98715	0
2.99018	0
2.99018	21
2.9932	21
2.9932	0
2.99623	0
2.99623	21
2.99926	21
2.99926	0
3.00228	0
3.00228	21
3.00531	21
3.00531	0
3.00833	0
3.00833	21
3.01136	21
3.01136	0
3.01438	0
3.01438	21
3.01741	21
3.01741	0
3.02044	0
3.02044	21
3.02346	21
3.02346	0
3.02649	0
3.02649	21
3.02951	21
3.02951	0
3.03254	0
3.03254	21
3.03557	21
3.03557	0
3.03859	0
3.03859	21
3.04162	21
3.04162	0
3.04464	0
3.04464	21
3.04767	21
3.04767	0
3.05069	0
3.05069	21
3.05372	21
3.05372	0
3.05675	0
3.05675	21
3.05977	21
3.05977	0
3.0628	0
3.0628	21
3.06582	21
3.06582	0
3.06885	0
3.06885	21
3.07187	21
3.07187	0
3.0749	0
3.0749	21
3.07793	21
3.07793	0
3.08095	0
3.08095	21
3.08398	21
3.08398	0
3.087	0
3.087	21
3.09003	21
3.09003	0
3.09306	0
3.09306	21
3.09608	21
3.09608	0
3.09911	0
3.09911	21
3.10213	21
3.10213	0
3.10516	0
3.10516	21
3.10818	21
3.10818	0
3.11121	0
3.11121	21
3.11424	21
3.11424	0
3.11726	0
3.11726	21
3.12029	21
3.12029	0
3.12331	0
3.12331	21
3.12634	21
3.12634	0
3.12937	0
3.12937	21
3.13239	21
3.13239	0
3.13542	0
3.13542	21
3.13844	21
3.13844	0
3.14147	0
3.14147	21
3.14449	21
3.14449	0
3.14752	0
3.14752	21
3.15055	21
3.15055	0
3.15357	0
3.15357	21
3.1566	21
3.1566	0
3.15962	0
3.15962	21
3.16265	21
3.16265	0
3.16567	0
3.16567	21
3.1687	21
3.1687	0
3.17173	0
3.17173	21
3.17475	21
3.17475	0
3.17778	0
3.17778	6
3.1808	6
3.1808	0
3.18383	0
3.18383	6
3.18686	6
3.18686	0
3.18988	0
3.18988	6
3.19291	6
3.19291	0
3.19593	0
3.19593	6
3.19896	6
3.19896	0
3.20198	0
3.20198	6
3.20501	6
3.20501	0
3.20804	0
3.20804	6
3.21106	6
3.21106	0
3.21409	0
3.21409	6
3.21711	6
3.21711	0
3.22014	0
3.22014	6
3.22316	6
3.22316	0
3.22619	0
3.22619	6
3.22922	6
3.22922	0
3.23224	0
3.23224	6
3.23527	6
3.23527	0
3.23829	0
3.23829	6
3.24132	6
3.24132	0
3.24435	0
3.24435	6
3.24737	6
3.24737	0
3.2504	0
3.2504	6
3.25342	6
3.25342	0
3.25645	0
3.25645	6
3.25947	6
3.25947	0
3.2625	0
3.2625	6
3.26553	6
3.26553	0
3.26855	0
3.26855	6
3.27158	6
3.27158	0
3.2746	0
3.2746	6
3.27763	6
3.27763	0
3.28065	0
3.28065	6
3.28368	6
3.28368	0
3.28671	0
3.28671	6
3.28973	6
3.28973	0
3.29276	0
3.29276	6
3.29578	6
3.29578	0
3.29881	0
3.29881	6
3.30184	6
3.30184	0
3.30486	0
3.30486	6
3.30789	6
3.30789	0
3.31091	0
3.31091	6
3.31394	6
3.31394	0
3.31696	0
3.31696	6
3.31999	6
3.31999	0
3.32302	0
3.32302	6
3.32604	6
3.32604	0
3.32907	0
3.32907	6
3.33209	6
3.33209	0
3.33512	0
3.33512	6
3.33814	6
3.33814	0
3.34117	0
3.34117	6
3.3442	6
3.3442	0
3.34722	0
3.34722	6
3.35025	6
3.35025	0
3.35327	0
3.35327	6
3.3563	6
3.3563	0
3.35933	0
3.35933	6
3.36235	6
3.36235	0
3.36538	0
3.36538	6
3.3684	6
3.3684	0
3.37143	0
3.37143	6
3.37445	6
3.37445	0
3.37748	0
3.37748	6
3.38051	6
3.38051	0
3.38353	0
3.38353	6
3.38656	6
3.38656	0
3.38958	0
3.38958	6
3.39261	6
3.39261	0
3.39563	0
3.39563	6
3.39866	6
3.39866	0
3.40169	0
3.40169	6
3.40471	6
3.40471	0
3.40774	0
3.40774	6
3.41076	6
3.41076	0
3.41379	0
3.41379	6
3.41682	6
3.41682	0
3.41984	0
3.41984	6
3.42287	6
3.42287	0
3.42589	0
3.42589	6
3.42892	6
3.42892	0
3.43194	0
3.43194	6
3.43497	6
3.43497	0
3.438	0
3.438	6
3.44102	6
3.44102	0
3.44405	0
3.44405	6
3.44707	6
3.44707	0
3.4501	0
3.4501	6
3.45312	6
3.45312	0
3.45615	0
3.45615	6
3.45918	6
3.45918	0
3.4622	0
3.4622	6
3.46523	6
3.46523	0
3.46825	0
3.46825	6
3.47128	6
3.47128	0
3.47431	0
3.47431	6
3.47733	6
3.47733	0
3.48036	0
3.48036	6
3.48338	6
3.48338	0
3.48641	0
3.48641	6
3.48943	6
3.48943	0
3.49246	0
3.49246	6
3.49549	6
3.49549	0
3.49851	0
3.49851	6
3.50154	6
3.50154	0
3.50456	0
3.50456	6
3.50759	6
3.50759	0
3.51062	0
3.51062	6
3.51364	6
3.51364	0
3.51667	0
3.51667	6
3.51969	6
3.51969	0
3.52272	0
3.52272	6
3.52574	6
3.52574	0
3.52877	0
3.52877	6
3.5318	6
3.5318	0
3.53482	0
3.53482	6
3.53785	6
3.53785	0
3.54087	0
3.54087	6
3.5439	6
3.5439	0
3.54692	0
3.54692	6
3.54995	6
3.54995	0
3.55298	0
3.55298	6
3.556	6
3.556	0
3.55903	0
3.55903	6
3.56205	6
3.56205	0
3.56508	0
3.56508	6
3.56811	6
3.56811	0
3.57113	0
3.57113	6
3.57416	6
3.57416	0
3.57718	0
3.57718	6
3.58021	6
3.58021	0
3.58323	0
3.58323	6
3.58626	6
3.58626	0
3.58929	0
3.58929	6
3.59231	6
3.59231	0
3.59534	0
3.59534	6
3.59836	6
3.59836	0
3.60139	0
3.60139	6
3.60441	6
3.60441	0
3.60744	0
3.60744	6
3.61047	6
3.61047	0
3.61349	0
3.61349	6
3.61652	6
3.61652	0
3.61954	0
3.61954	6
3.62257	6
3.62257	0
3.6256	0
3.6256	6
3.62862	6
3.62862	0
3.63165	0
3.63165	6
3.63467	6
3.63467	0
3.6377	0
3.6377	6
3.64072	6
3.64072	0
3.64375	0
3.64375	6
3.64678	6
3.64678	0
3.6498	0
3.6498	6
3.65283	6
3.65283	0
3.65585	0
3.65585	6
3.65888	6
3.65888	0
3.6619	0
3.6619	6
3.66493	6
3.66493	0
3.66796	0
3.66796	6
3.67098	6
3.67098	0
3.67401	0
3.67401	6
3.67703	6
3.67703	0
3.68006	0
3.68006	6
3.68309	6
3.68309	0
3.68611	0
3.68611	6
3.68914	6
3.68914	0
3.69216	0
3.69216	6
3.69519	6
3.69519	0
3.69821	0
3.69821	6
3.70124	6
3.70124	0
3.70427	0
3.70427	6
3.70729	6
3.70729	0
3.71032	0
3.71032	6
3.71334	6
3.71334	0
3.71637	0
3.71637	6
3.71939	6
3.71939	0
3.72242	0
3.72242	6
3.72545	6
3.72545	0
3.72847	0
3.72847	6
3.7315	6
3.7315	0
3.73452	0
3.73452	6
3.73755	6
3.73755	0
3.74058	0
3.74058	6
3.7436	6
3.7436	0
3.74663	0
3.74663	6
3.74965	6
3.74965	0
3.75268	0
3.75268	6
3.7557	6
3.7557	0
3.75873	0
3.75873	6
3.76176	6
3.76176	0
3.76478	0
3.76478	6
3.76781	6
3.76781	0
3.77083	0
3.77083	6
3.77386	6
3.77386	0
3.77688	0
3.77688	6
3.77991	6
3.77991	0
3.78294	0
3.78294	6
3.78596	6
3.78596	0
3.78899	0
3.78899	6
3.79201	6
3.79201	0
3.79504	0
3.79504	6
3.79807	6
3.79807	0
3.80109	0
3.80109	6
3.80412	6
3.80412	0
3.80714	0
3.80714	6
3.81017	6
3.81017	0
3.81319	0
3.81319	6
3.81622	6
3.81622	0
3.81925	0
3.81925	6
3.82227	6
3.82227	0
3.8253	0
3.8253	6
3.82832	6
3.82832	0
3.83135	0
3.83135	6
3.83437	6
3.83437	0
3.8374	0
3.8374	6
3.84043	6
3.84043	0
3.84345	0
3.84345	6
3.84648	6
3.84648	0
3.8495	0
3.8495	6
3.85253	6
3.85253	0
3.85556	0
3.85556	17
3.85858	17
3.85858	0
3.86161	0
3.86161	17
3.86463	17
3.86463	0
3.86766	0
3.86766	17
3.87068	17
3.87068	0
3.87371	0
3.87371	17
3.87674	17
3.87674	0
3.87976	0
3.87976	17
3.88279	17
3.88279	0
3.88581	0
3.88581	17
3.88884	17
3.88884	0
3.89187	0
3.89187	17
3.89489	17
3.89489	0
3.89792	0
3.89792	17
3.90094	17
3.90094	0
3.90397	0
3.90397	17
3.90699	17
3.90699	0
3.91002	0
3.91002	17
3.91305	17
3.91305	0
3.91607	0
3.91607	17
3.9191	17
3.9191	0
3.92212	0
3.92212	17
3.92515	17
3.92515	0
3.92817	0
3.92817	17
3.9312	17
3.9312	0
3.93423	0
3.93423	17
3.93725	17
3.93725	0
3.94028	0
3.94028	17
3.9433	17
3.9433	0
3.94633	0
3.94633	17
3.94936	17
3.94936	0
3.95238	0
3.95238	17
3.95541	17
3.95541	0
3.95843	0
3.95843	17
3.96146	17
3.96146	0
3.96448	0
3.96448	17
3.96751	17
3.96751	0
3.97054	0
3.97054	17
3.97356	17
3.97356	0
3.97659	0
3.97659	17
3.97961	17
3.97961	0
3.98264	0
3.98264	17
3.98566	17
3.98566	0
3.98869	0
3.98869	17
3.99172	17
3.99172	0
3.99474	0
3.99474	17
3.99777	17
3.99777	0
4.00079	0
4.00079	17
4.00382	17
4.00382	0
4.00685	0
4.00685	17
4.00987	17
4.00987	0
4.0129	0
4.0129	17
4.01592	17
4.01592	0
4.01895	0
4.01895	17
4.02197	17
4.02197	0
4.025	0
4.025	17
4.02803	17
4.02803	0
4.03105	0
4.03105	17
4.03408	17
4.03408	0
4.0371	0
4.0371	17
4.04013	17
4.04013	0
4.04315	0
4.04315	17
4.04618	17
4.04618	0
4.04921	0
4.04921	17
4.05223	17
4.05223	0
4.05526	0
4.05526	17
4.05828	17
4.05828	0
4.06131	0
4.06131	17
4.06434	17
4.06434	0
4.06736	0
4.06736	17
4.07039	17
4.07039	0
4.07341	0
4.07341	17
4.07644	17
4.07644	0
4.07946	0
4.07946	17
4.08249	17
4.08249	0
4.08552	0
4.08552	17
4.08854	17
4.08854	0
4.09157	0
4.09157	17
4.09459	17
4.09459	0
4.09762	0
4.09762	17
4.10064	17
4.10064	0
4.10367	0
4.10367	17
4.1067	17
4.1067	0
4.10972	0
4.10972	17
4.11275	17
4.11275	0
4.11577	0
4.11577	17
4.1188	17
4.1188	0
4.12183	0
4.12183	17
4.12485	17
4.12485	0
4.12788	0
4.12788	17
4.1309	17
4.1309	0
4.13393	0
4.13393	17
4.13695	17
4.13695	0
4.13998	0
4.13998	17
4.14301	17
4.14301	0
4.14603	0
4.14603	17
4.14906	17
4.14906	0
4.15208	0
4.15208	17
4.15511	17
4.15511	0
4.15813	0
4.15813	17
4.16116	17
4.16116	0
4.16419	0
4.16419	17
4.16721	17
4.16721	0
4.17024	0
4.17024	17
4.17326	17
4.17326	0
4.17629	0
4.17629	17
4.17932	17
4.17932	0
4.18234	0
4.18234	17
4.18537	17
4.18537	0
4.18839	0
4.18839	17
4.19142	17
4.19142	0
4.19444	0
4.19444	17
4.19747	17
4.19747	0
4.2005	0
4.2005	17
4.20352	17
4.20352	0
4.20655	0
4.20655	17
4.20957	17
4.20957	0
4.2126	0
4.2126	17
4.21562	17
4.21562	0
4.21865	0
4.21865	17
4.22168	17
4.22168	0
4.2247	0
4.2247	17
4.22773	17
4.22773	0
4.23075	0
4.23075	17
4.23378	17
4.23378	0
4.23681	0
4.23681	17
4.23983	17
4.23983	0
4.24286	0
4.24286	17
4.24588	17
4.24588	0
4.24891	0
4.24891	17
4.25193	17
4.25193	0
4.25496	0
4.25496	17
4.25799	17
4.25799	0
4.26101	0
4.26101	17
4.26404	17
4.26404	0
4.26706	0
4.26706	17
4.27009	17
4.27009	0
4.27312	0
4.27312	17
4.27614	17
4.27614	0
4.27917	0
4.27917	17
4.28219	17
4.28219	0
4.28522	0
4.28522	17
4.28824	17
4.28824	0
4.29127	0
4.29127	17
4.2943	17
4.2943	0
4.29732	0
4.29732	17
4.30035	17
4.30035	0
4.30337	0
4.30337	17
4.3064	17
4.3064	0
4.30942	0
4.30942	17
4.31245	17
4.31245	0
4.31548	0
4.31548	17
4.3185	17
4.3185	0
4.32153	0
4.32153	17
4.32455	17
4.32455	0
4.32758	0
4.32758	17
4.33061	17
4.33061	0
4.33363	0
4.33363	17
4.33666	17
4.33666	0
4.33968	0
4.33968	17
4.34271	17
4.34271	0
4.34573	0
4.34573	17
4.34876	17
4.34876	0
4.35179	0
4.35179	17
4.35481	17
4.35481	0
4.35784	0
4.35784	17
4.36086	17
4.36086	0
4.36389	0
4.36389	17
4.36691	17
4.36691	0
4.36994	0
4.36994	17
4.37297	17
4.37297	0
4.37599	0
4.37599	17
4.37902	17
4.37902	0
4.38204	0
4.38204	17
4.38507	17
4.38507	0
4.3881	0
4.3881	17
4.39112	17
4.39112	0
4.39415	0
4.39415	17
4.39717	17
4.39717	0
4.4002	0
4.4002	17
4.40322	17
4.40322	0
4.40625	0
4.40625	17
4.40928	17
4.40928	0
4.4123	0
4.4123	17
4.41533	17
4.41533	0
4.41835	0
4.41835	17
4.42138	17
4.42138	0
4.4244	0
4.4244	17
4.42743	17
4.42743	0
4.43046	0
4.43046	17
4.43348	17
4.43348	0
4.43651	0
4.43651	17
4.43953	17
4.43953	0
4.44256	0
4.44256	17
4.44559	17
4.44559	0
4.44861	0
4.44861	17
4.45164	17
4.45164	0
4.45466	0
4.45466	17
4.45769	17
4.45769	0
4.46071	0
4.46071	17
4.46374	17
4.46374	0
4.46677	0
4.46677	17
4.46979	17
4.46979	0
4.47282	0
4.47282	17
4.47584	17
4.47584	0
4.47887	0
4.47887	17
4.48189	17
4.48189	0
4.48492	0
4.48492	17
4.48795	17
4.48795	0
4.49097	0
4.49097	17
4.494	17
4.494	0
4.49702	0
4.49702	17
4.50005	17
4.50005	0
4.50308	0
4.50308	17
4.5061	17
4.5061	0
4.50913	0
4.50913	17
4.51215	17
4.51215	0
4.51518	0
4.51518	17
4.5182	17
4.5182	0
4.52123	0
4.52123	17
4.52426	17
4.52426	0
4.52728	0
4.52728	17
4.53031	17
4.53031	0
4.53333	0
4.53333	8
4.53636	8
4.53636	0
4.53938	0
4.53938	8
4.54241	8
4.54241	0
4.54544	0
4.54544	8
4.54846	8
4.54846	0
4.55149	0
4.55149	8
4.55451	8
4.55451	0
4.55754	0
4.55754	8
4.56057	8
4.56057	0
4.56359	0
4.56359	8
4.56662	8
4.56662	0
4.56964	0
4.56964	8
4.57267	8
4.57267	0
4.57569	0
4.57569	8
4.57872	8
4.57872	0
4.58175	0
4.58175	8
4.58477	8
4.58477	0
4.5878	0
4.5878	8
4.59082	8
4.59082	0
4.59385	0
4.59385	8
4.59687	8
4.59687	0
4.5999	0
4.5999	8
4.60293	8
4.60293	0
4.60595	0
4.60595	8
4.60898	8
4.60898	0
4.612	0
4.612	8
4.61503	8
4.61503	0
4.61806	0
4.61806	8
4.62108	8
4.62108	0
4.62411	0
4.62411	8
4.62713	8
4.62713	0
4.63016	0
4.63016	8
4.63318	8
4.63318	0
4.63621	0
4.63621	8
4.63924	8
4.63924	0
4.64226	0
4.64226	8
4.64529	8
4.64529	0
4.64831	0
4.64831	8
4.65134	8
4.65134	0
4.65437	0
4.65437	8
4.65739	8
4.65739	0
4.66042	0
4.66042	8
4.66344	8
4.66344	0
4.66647	0
4.66647	8
4.66949	8
4.66949	0
4.67252	0
4.67252	8
4.67555	8
4.67555	0
4.67857	0
4.67857	8
4.6816	8
4.6816	0
4.68462	0
4.68462	8
4.68765	8
4.68765	0
4.69067	0
4.69067	8
4.6937	8
4.6937	0
4.69673	0
4.69673	8
4.69975	8
4.69975	0
4.70278	0
4.70278	8
4.7058	8
4.7058	0
4.70883	0
4.70883	8
4.71186	8
4.71186	0
4.71488	0
4.71488	8
4.71791	8
4.71791	0
4.72093	0
4.72093	8
4.72396	8
4.72396	0
4.72698	0
4.72698	8
4.73001	8
4.73001	0
4.73304	0
4.73304	8
4.73606	8
4.73606	0
4.73909	0
4.73909	8
4.74211	8
4.74211	0
4.74514	0
4.74514	8
4.74816	8
4.74816	0
4.75119	0
4.75119	8
4.75422	8
4.75422	0
4.75724	0
4.75724	8
4.76027	8
4.76027	0
4.76329	0
4.76329	8
4.76632	8
4.76632	0
4.76935	0
4.76935	8
4.77237	8
4.77237	0
4.7754	0
4.7754	8
4.77842	8
4.77842	0
4.78145	0
4.78145	8
4.78447	8
4.78447	0
4.7875	0
4.7875	8
4.79053	8
4.79053	0
4.79355	0
4.79355	8
4.79658	8
4.79658	0
4.7996	0
4.7996	8
4.80263	8
4.80263	0
4.80565	0
4.80565	8
4.80868	8
4.80868	0
4.81171	0
4.81171	8
4.81473	8
4.81473	0
4.81776	0
4.81776	8
4.82078	8
4.82078	0
4.82381	0
4.82381	8
4.82684	8
4.82684	0
4.82986	0
4.82986	8
4.83289	8
4.83289	0
4.83591	0
4.83591	8
4.83894	8
4.83894	0
4.84196	0
4.84196	8
4.84499	8
4.84499	0
4.84802	0
4.84802	8
4.85104	8
4.85104	0
4.85407	0
4.85407	8
4.85709	8
4.85709	0
4.86012	0
4.86012	8
4.86314	8
4.86314	0
4.86617	0
4.86617	8
4.8692	8
4.8692	0
4.87222	0
4.87222	8
4.87525	8
4.87525	0
4.87827	0
4.87827	8
4.8813	8
4.8813	0
4.88433	0
4.88433	8
4.88735	8
4.88735	0
4.89038	0
4.89038	8
4.8934	8
4.8934	0
4.89643	0
4.89643	8
4.89945	8
4.89945	0
4.90248	0
4.90248	8
4.90551	8
4.90551	0
4.90853	0
4.90853	8
4.91156	8
4.91156	0
4.91458	0
4.91458	8
4.91761	8
4.91761	0
4.92063	0
4.92063	8
4.92366	8
4.92366	0
4.92669	0
4.92669	8
4.92971	8
4.92971	0
4.93274	0
4.93274	8
4.93576	8
4.93576	0
4.93879	0
4.93879	8
4.94182	8
4.94182	0
4.94484	0
4.94484	8
4.94787	8
4.94787	0
4.95089	0
4.95089	8
4.95392	8
4.95392	0
4.95694	0
4.95694	8
4.95997	8
4.95997	0
4.963	0
4.963	8
4.96602	8
4.96602	0
4.96905	0
4.96905	8
4.97207	8
4.97207	0
4.9751	0
4.9751	8
4.97812	8
4.97812	0
4.98115	0
4.98115	8
4.98418	8
4.98418	0
4.9872	0
4.9872	8
4.99023	8
4.99023	0
4.99325	0
4.99325	8
4.99628	8
4.99628	0
4.99931	0
4.99931	8
5.00233	8
5.00233	0
5.00536	0
5.00536	8
5.00838	8
5.00838	0
5.01141	0
5.01141	8
5.01443	8
5.01443	0
5.01746	0
5.01746	8
5.02049	8
5.02049	0
5.02351	0
5.02351	8
5.02654	8
5.02654	0
5.02956	0
5.02956	8
5.03259	8
5.03259	0
5.03562	0
5.03562	8
5.03864	8
5.03864	0
5.04167	0
5.04167	8
5.04469	8
5.04469	0
5.04772	0
5.04772	8
5.05074	8
5.05074	0
5.05377	0
5.05377	8
5.0568	8
5.0568	0
5.05982	0
5.05982	8
5.06285	8
5.06285	0
5.06587	0
5.06587	8
5.0689	8
5.0689	0
5.07192	0
5.07192	8
5.07495	8
5.07495	0
5.07798	0
5.07798	8
5.081	8
5.081	0
5.08403	0
5.08403	8
5.08705	8
5.08705	0
5.09008	0
5.09008	8
5.09311	8
5.09311	0
5.09613	0
5.09613	8
5.09916	8
5.09916	0
5.10218	0
5.10218	8
5.10521	8
5.10521	0
5.10823	0
5.10823	8
5.11126	8
5.11126	0
5.11429	0
5.11429	8
5.11731	8
5.11731	0
5.12034	0
5.12034	8
5.12336	8
5.12336	0
5.12639	0
5.12639	8
5.12941	8
5.12941	0
5.13244	0
5.13244	8
5.13547	8
5.13547	0
5.13849	0
5.13849	8
5.14152	8
5.14152	0
5.14454	0
5.14454	8
5.14757	8
5.14757	0
5.1506	0
5.1506	8
5.15362	8
5.15362	0
5.15665	0
5.15665	8
5.15967	8
5.15967	0
5.1627	0
5.1627	8
5.16572	8
5.16572	0
5.16875	0
5.16875	8
5.17178	8
5.17178	0
5.1748	0
5.1748	8
5.17783	8
5.17783	0
5.18085	0
5.18085	8
5.18388	8
5.18388	0
5.1869	0
5.1869	8
5.18993	8
5.18993	0
5.19296	0
5.19296	8
5.19598	8
5.19598	0
5.19901	0
5.19901	8
5.20203	8
5.20203	0
5.20506	0
5.20506	8
5.20809	8
5.20809	0
5.21111	0
5.21111	1
5.21414	1
5.21414	0
5.21716	0
5.21716	1
5.22019	1
5.22019	0
5.22321	0
5.22321	1
5.22624	1
5.22624	0
5.22927	0
5.22927	1
5.23229	1
5.23229	0
5.23532	0
5.23532	1
5.23834	1
5.23834	0
5.24137	0
5.24137	1
5.24439	1
5.24439	0
5.24742	0
5.24742	1
5.25045	1
5.25045	0
5.25347	0
5.25347	1
5.2565	1
5.2565	0
5.25952	0
5.25952	1
5.26255	1
5.26255	0
5.26558	0
5.26558	1
5.2686	1
5.2686	0
5.27163	0
5.27163	1
5.27465	1
5.27465	0
5.27768	0
5.27768	1
5.2807	1
5.2807	0
5.28373	0
5.28373	1
5.28676	1
5.28676	0
5.28978	0
5.28978	1
5.29281	1
5.29281	0
5.29583	0
5.29583	1
5.29886	1
5.29886	0
5.30188	0
5.30188	1
5.30491	1
5.30491	0
5.30794	0
5.30794	1
5.31096	1
5.31096	0
5.31399	0
5.31399	1
5.31701	1
5.31701	0
5.32004	0
5.32004	1
5.32307	1
5.32307	0
5.32609	0
5.32609	1
5.32912	1
5.32912	0
5.33214	0
5.33214	1
5.33517	1
5.33517	0
5.33819	0
5.33819	1
5.34122	1
5.34122	0
5.34425	0
5.34425	1
5.34727	1
5.34727	0
5.3503	0
5.3503	1
5.35332	1
5.35332	0
5.35635	0
5.35635	1
5.35937	1
5.35937	0
5.3624	0
5.3624	1
5.36543	1
5.36543	0
5.36845	0
5.36845	1
5.37148	1
5.37148	0
5.3745	0
5.3745	1
5.37753	1
5.37753	0
5.38056	0
5.38056	1
5.38358	1
5.38358	0
5.38661	0
5.38661	1
5.38963	1
5.38963	0
5.39266	0
5.39266	1
5.39568	1
5.39568	0
5.39871	0
5.39871	1
5.40174	1
5.40174	0
5.40476	0
5.40476	1
5.40779	1
5.40779	0
5.41081	0
5.41081	1
5.41384	1
5.41384	0
5.41687	0
5.41687	1
5.41989	1
5.41989	0
5.42292	0
5.42292	1
5.42594	1
5.42594	0
5.42897	0
5.42897	1
5.43199	1
5.43199	0
5.43502	0
5.43502	1
5.43805	1
5.43805	0
5.44107	0
5.44107	1
5.4441	1
5.4441	0
5.44712	0
5.44712	1
5.45015	1
5.45015	0
5.45317	0
5.45317	1
5.4562	1
5.4562	0
5.45923	0
5.45923	1
5.46225	1
5.46225	0
5.46528	0
5.46528	1
5.4683	1
5.4683	0
5.47133	0
5.47133	1
5.47436	1
5.47436	0
5.47738	0
5.47738	1
5.48041	1
5.48041	0
5.48343	0
5.48343	1
5.48646	1
5.48646	0
5.48948	0
5.48948	1
5.49251	1
5.49251	0
5.49554	0
5.49554	1
5.49856	1
5.49856	0
5.50159	0
5.50159	1
5.50461	1
5.50461	0
5.50764	0
5.50764	1
5.51066	1
5.51066	0
5.51369	0
5.51369	1
5.51672	1
5.51672	0
5.51974	0
5.51974	1
5.52277	1
5.52277	0
[truncated: 1,584 more rows]

## Sheet: Снеж.плесень_HID1
2.5	0	1	0
2.5	9	1	0
2.50397	9	1.5	0
2.50397	0	1.5	0
2.50794	0	1.5	0
2.50794	9	2	0
2.5119	9	2	0
2.5119	0	2	0
2.51587	0	2.5	0
2.51587	9	2.5	0
2.51984	9	2.5	9
2.51984	0	3	9
2.52381	0	3	0
2.52381	9	3	13
2.52778	9	3.5	13
2.52778	0	3.5	0
2.53175	0	3.5	6
2.53175	9	4	6
2.53571	9	4	0
2.53571	0	4	13
2.53968	0	4.5	13
2.53968	9	4.5	0
2.54365	9	4.5	4
2.54365	0	5	4
2.54762	0	5	0
2.54762	9	5	8
2.55159	9	5.5	8
2.55159	0	5.5	0
2.55556	0	5.5	1
2.55556	9	6	1
2.55952	9	6	0
2.55952	0	6	5
2.56349	0	6.5	5
2.56349	9	6.5	0
2.56746	9	6.5	1
2.56746	0	7	1
2.57143	0	7	0
2.57143	9	7	6
2.5754	9	7.5	6
2.5754	0	7.5	0
2.57937	0	7.5	0
2.57937	9	8	0
2.58333	9	8	0
2.58333	0	8	2
2.5873	0	8.5	2
2.5873	9	8.5	0
2.59127	9	8.5	3
2.59127	0	9	3
2.59524	0	9	0
2.59524	9
2.59921	9
2.59921	0
2.60317	0
2.60317	9
2.60714	9
2.60714	0
2.61111	0
2.61111	9
2.61508	9
2.61508	0
2.61905	0
2.61905	9
2.62302	9
2.62302	0
2.62698	0
2.62698	9
2.63095	9
2.63095	0
2.63492	0
2.63492	9
2.63889	9
2.63889	0
2.64286	0
2.64286	9
2.64683	9
2.64683	0
2.65079	0
2.65079	9
2.65476	9
2.65476	0
2.65873	0
2.65873	9
2.6627	9
2.6627	0
2.66667	0
2.66667	9
2.67063	9
2.67063	0
2.6746	0
2.6746	9
2.67857	9
2.67857	0
2.68254	0
2.68254	9
2.68651	9
2.68651	0
2.69048	0
2.69048	9
2.69444	9
2.69444	0
2.69841	0
2.69841	9
2.70238	9
2.70238	0
2.70635	0
2.70635	9
2.71032	9
2.71032	0
2.71429	0
2.71429	9
2.71825	9
2.71825	0
2.72222	0
2.72222	9
2.72619	9
2.72619	0
2.73016	0
2.73016	9
2.73413	9
2.73413	0
2.7381	0
2.7381	9
2.74206	9
2.74206	0
2.74603	0
2.74603	9
2.75	9
2.75	0
2.75397	0
2.75397	9
2.75794	9
2.75794	0
2.7619	0
2.7619	9
2.76587	9
2.76587	0
2.76984	0
2.76984	9
2.77381	9
2.77381	0
2.77778	0
2.77778	9
2.78175	9
2.78175	0
2.78571	0
2.78571	9
2.78968	9
2.78968	0
2.79365	0
2.79365	9
2.79762	9
2.79762	0
2.80159	0
2.80159	9
2.80556	9
2.80556	0
2.80952	0
2.80952	9
2.81349	9
2.81349	0
2.81746	0
2.81746	9
2.82143	9
2.82143	0
2.8254	0
2.8254	9
2.82937	9
2.82937	0
2.83333	0
2.83333	9
2.8373	9
2.8373	0
2.84127	0
2.84127	9
2.84524	9
2.84524	0
2.84921	0
2.84921	9
2.85317	9
2.85317	0
2.85714	0
2.85714	9
2.86111	9
2.86111	0
2.86508	0
2.86508	9
2.86905	9
2.86905	0
2.87302	0
2.87302	9
2.87698	9
2.87698	0
2.88095	0
2.88095	9
2.88492	9
2.88492	0
2.88889	0
2.88889	9
2.89286	9
2.89286	0
2.89683	0
2.89683	9
2.90079	9
2.90079	0
2.90476	0
2.90476	9
2.90873	9
2.90873	0
2.9127	0
2.9127	9
2.91667	9
2.91667	0
2.92063	0
2.92063	9
2.9246	9
2.9246	0
2.92857	0
2.92857	9
2.93254	9
2.93254	0
2.93651	0
2.93651	9
2.94048	9
2.94048	0
2.94444	0
2.94444	9
2.94841	9
2.94841	0
2.95238	0
2.95238	9
2.95635	9
2.95635	0
2.96032	0
2.96032	9
2.96429	9
2.96429	0
2.96825	0
2.96825	9
2.97222	9
2.97222	0
2.97619	0
2.97619	9
2.98016	9
2.98016	0
2.98413	0
2.98413	9
2.9881	9
2.9881	0
2.99206	0
2.99206	9
2.99603	9
2.99603	0
3	0
3	13
3.00397	13
3.00397	0
3.00794	0
3.00794	13
3.0119	13
3.0119	0
3.01587	0
3.01587	13
3.01984	13
3.01984	0
3.02381	0
3.02381	13
3.02778	13
3.02778	0
3.03175	0
3.03175	13
3.03571	13
3.03571	0
3.03968	0
3.03968	13
3.04365	13
3.04365	0
3.04762	0
3.04762	13
3.05159	13
3.05159	0
3.05556	0
3.05556	13
3.05952	13
3.05952	0
3.06349	0
3.06349	13
3.06746	13
3.06746	0
3.07143	0
3.07143	13
3.0754	13
3.0754	0
3.07937	0
3.07937	13
3.08333	13
3.08333	0
3.0873	0
3.0873	13
3.09127	13
3.09127	0
3.09524	0
3.09524	13
3.09921	13
3.09921	0
3.10317	0
3.10317	13
3.10714	13
3.10714	0
3.11111	0
3.11111	13
3.11508	13
3.11508	0
3.11905	0
3.11905	13
3.12302	13
3.12302	0
3.12698	0
3.12698	13
3.13095	13
3.13095	0
3.13492	0
3.13492	13
3.13889	13
3.13889	0
3.14286	0
3.14286	13
3.14683	13
3.14683	0
3.15079	0
3.15079	13
3.15476	13
3.15476	0
3.15873	0
3.15873	13
3.1627	13
3.1627	0
3.16667	0
3.16667	13
3.17063	13
3.17063	0
3.1746	0
3.1746	13
3.17857	13
3.17857	0
3.18254	0
3.18254	13
3.18651	13
3.18651	0
3.19048	0
3.19048	13
3.19444	13
3.19444	0
3.19841	0
3.19841	13
3.20238	13
3.20238	0
3.20635	0
3.20635	13
3.21032	13
3.21032	0
3.21429	0
3.21429	13
3.21825	13
3.21825	0
3.22222	0
3.22222	13
3.22619	13
3.22619	0
3.23016	0
3.23016	13
3.23413	13
3.23413	0
3.2381	0
3.2381	13
3.24206	13
3.24206	0
3.24603	0
3.24603	13
3.25	13
3.25	0
3.25397	0
3.25397	13
3.25794	13
3.25794	0
3.2619	0
3.2619	13
3.26587	13
3.26587	0
3.26984	0
3.26984	13
3.27381	13
3.27381	0
3.27778	0
3.27778	13
3.28175	13
3.28175	0
3.28571	0
3.28571	13
3.28968	13
3.28968	0
3.29365	0
3.29365	13
3.29762	13
3.29762	0
3.30159	0
3.30159	13
3.30556	13
3.30556	0
3.30952	0
3.30952	13
3.31349	13
3.31349	0
3.31746	0
3.31746	13
3.32143	13
3.32143	0
3.3254	0
3.3254	13
3.32937	13
3.32937	0
3.33333	0
3.33333	13
3.3373	13
3.3373	0
3.34127	0
3.34127	13
3.34524	13
3.34524	0
3.34921	0
3.34921	13
3.35317	13
3.35317	0
3.35714	0
3.35714	13
3.36111	13
3.36111	0
3.36508	0
3.36508	13
3.36905	13
3.36905	0
3.37302	0
3.37302	13
3.37698	13
3.37698	0
3.38095	0
3.38095	13
3.38492	13
3.38492	0
3.38889	0
3.38889	13
3.39286	13
3.39286	0
3.39683	0
3.39683	13
3.40079	13
3.40079	0
3.40476	0
3.40476	13
3.40873	13
3.40873	0
3.4127	0
3.4127	13
3.41667	13
3.41667	0
3.42063	0
3.42063	13
3.4246	13
3.4246	0
3.42857	0
3.42857	13
3.43254	13
3.43254	0
3.43651	0
3.43651	13
3.44048	13
3.44048	0
3.44444	0
3.44444	13
3.44841	13
3.44841	0
3.45238	0
3.45238	13
3.45635	13
3.45635	0
3.46032	0
3.46032	13
3.46429	13
3.46429	0
3.46825	0
3.46825	13
3.47222	13
3.47222	0
3.47619	0
3.47619	13
3.48016	13
3.48016	0
3.48413	0
3.48413	13
3.4881	13
3.4881	0
3.49206	0
3.49206	13
3.49603	13
3.49603	0
3.5	0
3.5	6
3.50397	6
3.50397	0
3.50794	0
3.50794	6
3.5119	6
3.5119	0
3.51587	0
3.51587	6
3.51984	6
3.51984	0
3.52381	0
3.52381	6
3.52778	6
3.52778	0
3.53175	0
3.53175	6
3.53571	6
3.53571	0
3.53968	0
3.53968	6
3.54365	6
3.54365	0
3.54762	0
3.54762	6
3.55159	6
3.55159	0
3.55556	0
3.55556	6
3.55952	6
3.55952	0
3.56349	0
3.56349	6
3.56746	6
3.56746	0
3.57143	0
3.57143	6
3.5754	6
3.5754	0
3.57937	0
3.57937	6
3.58333	6
3.58333	0
3.5873	0
3.5873	6
3.59127	6
3.59127	0
3.59524	0
3.59524	6
3.59921	6
3.59921	0
3.60317	0
3.60317	6
3.60714	6
3.60714	0
3.61111	0
3.61111	6
3.61508	6
3.61508	0
3.61905	0
3.61905	6
3.62302	6
3.62302	0
3.62698	0
3.62698	6
3.63095	6
3.63095	0
3.63492	0
3.63492	6
3.63889	6
3.63889	0
3.64286	0
3.64286	6
3.64683	6
3.64683	0
3.65079	0
3.65079	6
3.65476	6
3.65476	0
3.65873	0
3.65873	6
3.6627	6
3.6627	0
3.66667	0
3.66667	6
3.67063	6
3.67063	0
3.6746	0
3.6746	6
3.67857	6
3.67857	0
3.68254	0
3.68254	6
3.68651	6
3.68651	0
3.69048	0
3.69048	6
3.69444	6
3.69444	0
3.69841	0
3.69841	6
3.70238	6
3.70238	0
3.70635	0
3.70635	6
3.71032	6
3.71032	0
3.71429	0
3.71429	6
3.71825	6
3.71825	0
3.72222	0
3.72222	6
3.72619	6
3.72619	0
3.73016	0
3.73016	6
3.73413	6
3.73413	0
3.7381	0
3.7381	6
3.74206	6
3.74206	0
3.74603	0
3.74603	6
3.75	6
3.75	0
3.75397	0
3.75397	6
3.75794	6
3.75794	0
3.7619	0
3.7619	6
3.76587	6
3.76587	0
3.76984	0
3.76984	6
3.77381	6
3.77381	0
3.77778	0
3.77778	6
3.78175	6
3.78175	0
3.78571	0
3.78571	6
3.78968	6
3.78968	0
3.79365	0
3.79365	6
3.79762	6
3.79762	0
3.80159	0
3.80159	6
3.80556	6
3.80556	0
3.80952	0
3.80952	6
3.81349	6
3.81349	0
3.81746	0
3.81746	6
3.82143	6
3.82143	0
3.8254	0
3.8254	6
3.82937	6
3.82937	0
3.83333	0
3.83333	6
3.8373	6
3.8373	0
3.84127	0
3.84127	6
3.84524	6
3.84524	0
3.84921	0
3.84921	6
3.85317	6
3.85317	0
3.85714	0
3.85714	6
3.86111	6
3.86111	0
3.86508	0
3.86508	6
3.86905	6
3.86905	0
3.87302	0
3.87302	6
3.87698	6
3.87698	0
3.88095	0
3.88095	6
3.88492	6
3.88492	0
3.88889	0
3.88889	6
3.89286	6
3.89286	0
3.89683	0
3.89683	6
3.90079	6
3.90079	0
3.90476	0
3.90476	6
3.90873	6
3.90873	0
3.9127	0
3.9127	6
3.91667	6
3.91667	0
3.92063	0
3.92063	6
3.9246	6
3.9246	0
3.92857	0
3.92857	6
3.93254	6
3.93254	0
3.93651	0
3.93651	6
3.94048	6
3.94048	0
3.94444	0
3.94444	6
3.94841	6
3.94841	0
3.95238	0
3.95238	6
3.95635	6
3.95635	0
3.96032	0
3.96032	6
3.96429	6
3.96429	0
3.96825	0
3.96825	6
3.97222	6
3.97222	0
3.97619	0
3.97619	6
3.98016	6
3.98016	0
3.98413	0
3.98413	6
3.9881	6
3.9881	0
3.99206	0
3.99206	6
3.99603	6
3.99603	0
4	0
4	13
4.00397	13
4.00397	0
4.00794	0
4.00794	13
4.0119	13
4.0119	0
4.01587	0
4.01587	13
4.01984	13
4.01984	0
4.02381	0
4.02381	13
4.02778	13
4.02778	0
4.03175	0
4.03175	13
4.03571	13
4.03571	0
4.03968	0
4.03968	13
4.04365	13
4.04365	0
4.04762	0
4.04762	13
4.05159	13
4.05159	0
4.05556	0
4.05556	13
4.05952	13
4.05952	0
4.06349	0
4.06349	13
4.06746	13
4.06746	0
4.07143	0
4.07143	13
4.0754	13
4.0754	0
4.07937	0
4.07937	13
4.08333	13
4.08333	0
4.0873	0
4.0873	13
4.09127	13
4.09127	0
4.09524	0
4.09524	13
4.09921	13
4.09921	0
4.10317	0
4.10317	13
4.10714	13
4.10714	0
4.11111	0
4.11111	13
4.11508	13
4.11508	0
4.11905	0
4.11905	13
4.12302	13
4.12302	0
4.12698	0
4.12698	13
4.13095	13
4.13095	0
4.13492	0
4.13492	13
4.13889	13
4.13889	0
4.14286	0
4.14286	13
4.14683	13
4.14683	0
4.15079	0
4.15079	13
4.15476	13
4.15476	0
4.15873	0
4.15873	13
4.1627	13
4.1627	0
4.16667	0
4.16667	13
4.17063	13
4.17063	0
4.1746	0
4.1746	13
4.17857	13
4.17857	0
4.18254	0
4.18254	13
4.18651	13
4.18651	0
4.19048	0
4.19048	13
4.19444	13
4.19444	0
4.19841	0
4.19841	13
4.20238	13
4.20238	0
4.20635	0
4.20635	13
4.21032	13
4.21032	0
4.21429	0
4.21429	13
4.21825	13
4.21825	0
4.22222	0
4.22222	13
4.22619	13
4.22619	0
4.23016	0
4.23016	13
4.23413	13
4.23413	0
4.2381	0
4.2381	13
4.24206	13
4.24206	0
4.24603	0
4.24603	13
4.25	13
4.25	0
4.25397	0
4.25397	13
4.25794	13
4.25794	0
4.2619	0
4.2619	13
4.26587	13
4.26587	0
4.26984	0
4.26984	13
4.27381	13
4.27381	0
4.27778	0
4.27778	13
4.28175	13
4.28175	0
4.28571	0
4.28571	13
4.28968	13
4.28968	0
4.29365	0
4.29365	13
4.29762	13
4.29762	0
4.30159	0
4.30159	13
4.30556	13
4.30556	0
4.30952	0
4.30952	13
4.31349	13
4.31349	0
4.31746	0
4.31746	13
4.32143	13
4.32143	0
4.3254	0
4.3254	13
4.32937	13
4.32937	0
4.33333	0
4.33333	13
4.3373	13
4.3373	0
4.34127	0
4.34127	13
4.34524	13
4.34524	0
4.34921	0
4.34921	13
4.35317	13
4.35317	0
4.35714	0
4.35714	13
4.36111	13
4.36111	0
4.36508	0
4.36508	13
4.36905	13
4.36905	0
4.37302	0
4.37302	13
4.37698	13
4.37698	0
4.38095	0
4.38095	13
4.38492	13
4.38492	0
4.38889	0
4.38889	13
4.39286	13
4.39286	0
4.39683	0
4.39683	13
4.40079	13
4.40079	0
4.40476	0
4.40476	13
4.40873	13
4.40873	0
4.4127	0
4.4127	13
4.41667	13
4.41667	0
4.42063	0
4.42063	13
4.4246	13
4.4246	0
4.42857	0
4.42857	13
4.43254	13
4.43254	0
4.43651	0
4.43651	13
4.44048	13
4.44048	0
4.44444	0
4.44444	13
4.44841	13
4.44841	0
4.45238	0
4.45238	13
4.45635	13
4.45635	0
4.46032	0
4.46032	13
4.46429	13
4.46429	0
4.46825	0
4.46825	13
4.47222	13
4.47222	0
4.47619	0
4.47619	13
4.48016	13
4.48016	0
4.48413	0
4.48413	13
4.4881	13
4.4881	0
4.49206	0
4.49206	13
4.49603	13
4.49603	0
4.5	0
4.5	4
4.50397	4
4.50397	0
4.50794	0
4.50794	4
4.5119	4
4.5119	0
4.51587	0
4.51587	4
4.51984	4
4.51984	0
4.52381	0
4.52381	4
4.52778	4
4.52778	0
4.53175	0
4.53175	4
4.53571	4
4.53571	0
4.53968	0
4.53968	4
4.54365	4
4.54365	0
4.54762	0
4.54762	4
4.55159	4
4.55159	0
4.55556	0
4.55556	4
4.55952	4
4.55952	0
4.56349	0
4.56349	4
4.56746	4
4.56746	0
4.57143	0
4.57143	4
4.5754	4
4.5754	0
4.57937	0
4.57937	4
4.58333	4
4.58333	0
4.5873	0
4.5873	4
4.59127	4
4.59127	0
4.59524	0
4.59524	4
4.59921	4
4.59921	0
4.60317	0
4.60317	4
4.60714	4
4.60714	0
4.61111	0
4.61111	4
4.61508	4
4.61508	0
4.61905	0
4.61905	4
4.62302	4
4.62302	0
4.62698	0
4.62698	4
4.63095	4
4.63095	0
4.63492	0
4.63492	4
4.63889	4
4.63889	0
4.64286	0
4.64286	4
4.64683	4
4.64683	0
4.65079	0
4.65079	4
4.65476	4
4.65476	0
4.65873	0
4.65873	4
4.6627	4
4.6627	0
4.66667	0
4.66667	4
4.67063	4
4.67063	0
4.6746	0
4.6746	4
4.67857	4
4.67857	0
4.68254	0
4.68254	4
4.68651	4
4.68651	0
4.69048	0
4.69048	4
4.69444	4
4.69444	0
4.69841	0
4.69841	4
4.70238	4
4.70238	0
4.70635	0
4.70635	4
4.71032	4
4.71032	0
4.71429	0
4.71429	4
4.71825	4
4.71825	0
4.72222	0
4.72222	4
4.72619	4
4.72619	0
4.73016	0
4.73016	4
4.73413	4
4.73413	0
4.7381	0
4.7381	4
4.74206	4
4.74206	0
4.74603	0
4.74603	4
4.75	4
4.75	0
4.75397	0
4.75397	4
4.75794	4
4.75794	0
4.7619	0
4.7619	4
4.76587	4
4.76587	0
4.76984	0
4.76984	4
4.77381	4
4.77381	0
4.77778	0
4.77778	4
4.78175	4
4.78175	0
4.78571	0
4.78571	4
4.78968	4
4.78968	0
4.79365	0
4.79365	4
4.79762	4
4.79762	0
4.80159	0
4.80159	4
4.80556	4
4.80556	0
4.80952	0
4.80952	4
4.81349	4
4.81349	0
4.81746	0
4.81746	4
4.82143	4
4.82143	0
4.8254	0
4.8254	4
4.82937	4
4.82937	0
4.83333	0
4.83333	4
4.8373	4
4.8373	0
4.84127	0
4.84127	4
4.84524	4
4.84524	0
4.84921	0
4.84921	4
4.85317	4
4.85317	0
4.85714	0
4.85714	4
4.86111	4
4.86111	0
4.86508	0
4.86508	4
4.86905	4
4.86905	0
4.87302	0
4.87302	4
4.87698	4
4.87698	0
4.88095	0
4.88095	4
4.88492	4
4.88492	0
4.88889	0
4.88889	4
4.89286	4
4.89286	0
4.89683	0
4.89683	4
4.90079	4
4.90079	0
4.90476	0
4.90476	4
4.90873	4
4.90873	0
4.9127	0
4.9127	4
4.91667	4
4.91667	0
4.92063	0
4.92063	4
4.9246	4
4.9246	0
4.92857	0
4.92857	4
4.93254	4
4.93254	0
4.93651	0
4.93651	4
4.94048	4
4.94048	0
4.94444	0
4.94444	4
4.94841	4
4.94841	0
4.95238	0
4.95238	4
4.95635	4
4.95635	0
4.96032	0
4.96032	4
4.96429	4
4.96429	0
4.96825	0
4.96825	4
4.97222	4
4.97222	0
4.97619	0
4.97619	4
4.98016	4
4.98016	0
4.98413	0
4.98413	4
4.9881	4
4.9881	0
4.99206	0
4.99206	4
4.99603	4
4.99603	0
5	0
5	8
5.00397	8
5.00397	0
5.00794	0
5.00794	8
5.0119	8
5.0119	0
5.01587	0
5.01587	8
5.01984	8
5.01984	0
5.02381	0
5.02381	8
5.02778	8
5.02778	0
5.03175	0
5.03175	8
5.03571	8
5.03571	0
5.03968	0
5.03968	8
5.04365	8
5.04365	0
5.04762	0
5.04762	8
5.05159	8
5.05159	0
5.05556	0
5.05556	8
5.05952	8
5.05952	0
5.06349	0
5.06349	8
5.06746	8
5.06746	0
5.07143	0
5.07143	8
5.0754	8
5.0754	0
5.07937	0
5.07937	8
5.08333	8
5.08333	0
5.0873	0
5.0873	8
5.09127	8
5.09127	0
5.09524	0
5.09524	8
5.09921	8
5.09921	0
5.10317	0
5.10317	8
5.10714	8
5.10714	0
5.11111	0
5.11111	8
5.11508	8
5.11508	0
5.11905	0
5.11905	8
5.12302	8
5.12302	0
5.12698	0
5.12698	8
5.13095	8
5.13095	0
5.13492	0
5.13492	8
5.13889	8
5.13889	0
5.14286	0
5.14286	8
5.14683	8
5.14683	0
5.15079	0
5.15079	8
5.15476	8
5.15476	0
5.15873	0
5.15873	8
5.1627	8
5.1627	0
5.16667	0
5.16667	8
5.17063	8
5.17063	0
5.1746	0
5.1746	8
5.17857	8
5.17857	0
5.18254	0
5.18254	8
5.18651	8
5.18651	0
5.19048	0
5.19048	8
5.19444	8
5.19444	0
5.19841	0
5.19841	8
5.20238	8
5.20238	0
5.20635	0
5.20635	8
5.21032	8
5.21032	0
5.21429	0
5.21429	8
5.21825	8
5.21825	0
5.22222	0
5.22222	8
5.22619	8
5.22619	0
5.23016	0
5.23016	8
5.23413	8
5.23413	0
5.2381	0
5.2381	8
5.24206	8
5.24206	0
5.24603	0
5.24603	8
5.25	8
5.25	0
5.25397	0
5.25397	8
5.25794	8
5.25794	0
5.2619	0
5.2619	8
5.26587	8
5.26587	0
5.26984	0
5.26984	8
5.27381	8
5.27381	0
5.27778	0
5.27778	8
5.28175	8
5.28175	0
5.28571	0
5.28571	8
5.28968	8
5.28968	0
5.29365	0
5.29365	8
5.29762	8
5.29762	0
5.30159	0
5.30159	8
5.30556	8
5.30556	0
5.30952	0
5.30952	8
5.31349	8
5.31349	0
5.31746	0
5.31746	8
5.32143	8
5.32143	0
5.3254	0
5.3254	8
5.32937	8
5.32937	0
5.33333	0
5.33333	8
5.3373	8
5.3373	0
5.34127	0
5.34127	8
5.34524	8
5.34524	0
5.34921	0
5.34921	8
5.35317	8
5.35317	0
5.35714	0
5.35714	8
5.36111	8
5.36111	0
5.36508	0
5.36508	8
5.36905	8
5.36905	0
5.37302	0
5.37302	8
5.37698	8
5.37698	0
5.38095	0
5.38095	8
5.38492	8
5.38492	0
5.38889	0
5.38889	8
5.39286	8
5.39286	0
5.39683	0
5.39683	8
5.40079	8
5.40079	0
5.40476	0
5.40476	8
5.40873	8
5.40873	0
5.4127	0
5.4127	8
5.41667	8
5.41667	0
5.42063	0
5.42063	8
5.4246	8
5.4246	0
5.42857	0
5.42857	8
5.43254	8
5.43254	0
5.43651	0
5.43651	8
5.44048	8
5.44048	0
5.44444	0
5.44444	8
5.44841	8
5.44841	0
5.45238	0
5.45238	8
5.45635	8
5.45635	0
5.46032	0
5.46032	8
5.46429	8
5.46429	0
5.46825	0
5.46825	8
5.47222	8
5.47222	0
5.47619	0
5.47619	8
5.48016	8
5.48016	0
5.48413	0
5.48413	8
5.4881	8
5.4881	0
5.49206	0
5.49206	8
5.49603	8
5.49603	0
5.5	0
5.5	1
5.50397	1
5.50397	0
5.50794	0
5.50794	1
5.5119	1
5.5119	0
5.51587	0
5.51587	1
5.51984	1
5.51984	0
5.52381	0
5.52381	1
5.52778	1
5.52778	0
5.53175	0
5.53175	1
5.53571	1
5.53571	0
5.53968	0
5.53968	1
5.54365	1
5.54365	0
5.54762	0
5.54762	1
5.55159	1
5.55159	0
5.55556	0
5.55556	1
5.55952	1
5.55952	0
5.56349	0
5.56349	1
5.56746	1
5.56746	0
5.57143	0
5.57143	1
5.5754	1
5.5754	0
5.57937	0
5.57937	1
5.58333	1
5.58333	0
5.5873	0
5.5873	1
5.59127	1
5.59127	0
5.59524	0
5.59524	1
5.59921	1
5.59921	0
5.60317	0
5.60317	1
5.60714	1
5.60714	0
5.61111	0
5.61111	1
5.61508	1
5.61508	0
5.61905	0
5.61905	1
5.62302	1
5.62302	0
5.62698	0
5.62698	1
5.63095	1
5.63095	0
5.63492	0
5.63492	1
5.63889	1
5.63889	0
5.64286	0
5.64286	1
5.64683	1
5.64683	0
5.65079	0
5.65079	1
5.65476	1
5.65476	0
5.65873	0
5.65873	1
5.6627	1
5.6627	0
5.66667	0
5.66667	1
5.67063	1
5.67063	0
5.6746	0
5.6746	1
5.67857	1
5.67857	0
5.68254	0
5.68254	1
5.68651	1
5.68651	0
5.69048	0
5.69048	1
5.69444	1
5.69444	0
5.69841	0
5.69841	1
5.70238	1
5.70238	0
5.70635	0
5.70635	1
5.71032	1
5.71032	0
5.71429	0
5.71429	1
5.71825	1
5.71825	0
5.72222	0
5.72222	1
5.72619	1
5.72619	0
5.73016	0
5.73016	1
5.73413	1
5.73413	0
5.7381	0
5.7381	1
5.74206	1
5.74206	0
5.74603	0
5.74603	1
5.75	1
5.75	0
5.75397	0
5.75397	1
5.75794	1
5.75794	0
5.7619	0
5.7619	1
5.76587	1
5.76587	0
5.76984	0
5.76984	1
5.77381	1
5.77381	0
5.77778	0
5.77778	1
5.78175	1
5.78175	0
5.78571	0
5.78571	1
5.78968	1
5.78968	0
5.79365	0
5.79365	1
5.79762	1
5.79762	0
5.80159	0
5.80159	1
5.80556	1
5.80556	0
5.80952	0
5.80952	1
5.81349	1
5.81349	0
5.81746	0
5.81746	1
5.82143	1
5.82143	0
5.8254	0
5.8254	1
5.82937	1
5.82937	0
5.83333	0
5.83333	1
5.8373	1
5.8373	0
5.84127	0
5.84127	1
5.84524	1
5.84524	0
5.84921	0
5.84921	1
5.85317	1
5.85317	0
5.85714	0
5.85714	1
5.86111	1
5.86111	0
5.86508	0
5.86508	1
5.86905	1
5.86905	0
5.87302	0
5.87302	1
5.87698	1
5.87698	0
5.88095	0
5.88095	1
5.88492	1
5.88492	0
5.88889	0
5.88889	1
5.89286	1
5.89286	0
5.89683	0
5.89683	1
5.90079	1
5.90079	0
5.90476	0
5.90476	1
5.90873	1
5.90873	0
5.9127	0
5.9127	1
5.91667	1
5.91667	0
5.92063	0
5.92063	1
5.9246	1
5.9246	0
5.92857	0
5.92857	1
5.93254	1
5.93254	0
5.93651	0
5.93651	1
5.94048	1
5.94048	0
5.94444	0
5.94444	1
5.94841	1
5.94841	0
5.95238	0
5.95238	1
5.95635	1
5.95635	0
5.96032	0
5.96032	1
5.96429	1
5.96429	0
5.96825	0
5.96825	1
5.97222	1
5.97222	0
5.97619	0
5.97619	1
5.98016	1
5.98016	0
5.98413	0
5.98413	1
5.9881	1
5.9881	0
5.99206	0
5.99206	1
5.99603	1
5.99603	0
6	0
6	5
6.00397	5
6.00397	0
6.00794	0
6.00794	5
6.0119	5
6.0119	0
6.01587	0
6.01587	5
6.01984	5
6.01984	0
6.02381	0
6.02381	5
6.02778	5
6.02778	0
6.03175	0
6.03175	5
6.03571	5
6.03571	0
6.03968	0
6.03968	5
6.04365	5
6.04365	0
6.04762	0
6.04762	5
6.05159	5
6.05159	0
6.05556	0
6.05556	5
6.05952	5
6.05952	0
6.06349	0
6.06349	5
6.06746	5
6.06746	0
6.07143	0
6.07143	5
6.0754	5
6.0754	0
6.07937	0
6.07937	5
6.08333	5
6.08333	0
6.0873	0
6.0873	5
6.09127	5
6.09127	0
6.09524	0
6.09524	5
6.09921	5
6.09921	0
6.10317	0
6.10317	5
6.10714	5
6.10714	0
6.11111	0
6.11111	5
6.11508	5
6.11508	0
6.11905	0
6.11905	5
6.12302	5
6.12302	0
6.12698	0
6.12698	5
6.13095	5
6.13095	0
6.13492	0
6.13492	5
6.13889	5
6.13889	0
6.14286	0
6.14286	5
6.14683	5
6.14683	0
6.15079	0
6.15079	5
6.15476	5
6.15476	0
6.15873	0
6.15873	5
6.1627	5
6.1627	0
6.16667	0
6.16667	5
6.17063	5
6.17063	0
6.1746	0
6.1746	5
6.17857	5
6.17857	0
6.18254	0
6.18254	5
6.18651	5
6.18651	0
6.19048	0
6.19048	5
6.19444	5
6.19444	0
6.19841	0
6.19841	5
6.20238	5
6.20238	0
6.20635	0
6.20635	5
6.21032	5
6.21032	0
6.21429	0
6.21429	5
6.21825	5
6.21825	0
6.22222	0
6.22222	5
6.22619	5
6.22619	0
6.23016	0
6.23016	5
6.23413	5
6.23413	0
6.2381	0
6.2381	5
6.24206	5
6.24206	0
6.24603	0
6.24603	5
6.25	5
6.25	0
6.25397	0
6.25397	5
6.25794	5
6.25794	0
6.2619	0
6.2619	5
6.26587	5
6.26587	0
6.26984	0
6.26984	5
6.27381	5
6.27381	0
6.27778	0
6.27778	5
6.28175	5
6.28175	0
6.28571	0
6.28571	5
6.28968	5
6.28968	0
6.29365	0
6.29365	5
6.29762	5
6.29762	0
6.30159	0
6.30159	5
6.30556	5
6.30556	0
6.30952	0
6.30952	5
6.31349	5
6.31349	0
6.31746	0
6.31746	5
6.32143	5
6.32143	0
6.3254	0
6.3254	5
6.32937	5
6.32937	0
6.33333	0
6.33333	5
6.3373	5
6.3373	0
6.34127	0
6.34127	5
6.34524	5
6.34524	0
6.34921	0
6.34921	5
6.35317	5
6.35317	0
6.35714	0
6.35714	5
6.36111	5
6.36111	0
6.36508	0
6.36508	5
6.36905	5
6.36905	0
6.37302	0
6.37302	5
6.37698	5
6.37698	0
6.38095	0
6.38095	5
6.38492	5
6.38492	0
6.38889	0
6.38889	5
6.39286	5
6.39286	0
6.39683	0
6.39683	5
6.40079	5
6.40079	0
6.40476	0
6.40476	5
6.40873	5
6.40873	0
6.4127	0
6.4127	5
6.41667	5
6.41667	0
6.42063	0
6.42063	5
6.4246	5
6.4246	0
6.42857	0
6.42857	5
6.43254	5
6.43254	0
6.43651	0
6.43651	5
6.44048	5
6.44048	0
6.44444	0
6.44444	5
6.44841	5
6.44841	0
6.45238	0
6.45238	5
6.45635	5
6.45635	0
6.46032	0
6.46032	5
6.46429	5
6.46429	0
[truncated: 1,024 more rows]

## Sheet: Снеж.плесень_HID2
2.5	0	1	0
2.5	9	1	0
2.50397	9	1.5	0
2.50397	0	1.5	0
2.50794	0	1.5	0
2.50794	9	2	0
2.5119	9	2	0
2.5119	0	2	0
2.51587	0	2.5	0
2.51587	9	2.5	0
2.51984	9	2.5	9
2.51984	0	3	9
2.52381	0	3	0
2.52381	9	3	12
2.52778	9	3.5	12
2.52778	0	3.5	0
2.53175	0	3.5	6
2.53175	9	4	6
2.53571	9	4	0
2.53571	0	4	13
2.53968	0	4.5	13
2.53968	9	4.5	0
2.54365	9	4.5	4
2.54365	0	5	4
2.54762	0	5	0
2.54762	9	5	8
2.55159	9	5.5	8
2.55159	0	5.5	0
2.55556	0	5.5	1
2.55556	9	6	1
2.55952	9	6	0
2.55952	0	6	5
2.56349	0	6.5	5
2.56349	9	6.5	0
2.56746	9	6.5	1
2.56746	0	7	1
2.57143	0	7	0
2.57143	9	7	6
2.5754	9	7.5	6
2.5754	0	7.5	0
2.57937	0	7.5	0
2.57937	9	8	0
2.58333	9	8	0
2.58333	0	8	2
2.5873	0	8.5	2
2.5873	9	8.5	0
2.59127	9	8.5	3
2.59127	0	9	3
2.59524	0	9	0
2.59524	9
2.59921	9
2.59921	0
2.60317	0
2.60317	9
2.60714	9
2.60714	0
2.61111	0
2.61111	9
2.61508	9
2.61508	0
2.61905	0
2.61905	9
2.62302	9
2.62302	0
2.62698	0
2.62698	9
2.63095	9
2.63095	0
2.63492	0
2.63492	9
2.63889	9
2.63889	0
2.64286	0
2.64286	9
2.64683	9
2.64683	0
2.65079	0
2.65079	9
2.65476	9
2.65476	0
2.65873	0
2.65873	9
2.6627	9
2.6627	0
2.66667	0
2.66667	9
2.67063	9
2.67063	0
2.6746	0
2.6746	9
2.67857	9
2.67857	0
2.68254	0
2.68254	9
2.68651	9
2.68651	0
2.69048	0
2.69048	9
2.69444	9
2.69444	0
2.69841	0
2.69841	9
2.70238	9
2.70238	0
2.70635	0
2.70635	9
2.71032	9
2.71032	0
2.71429	0
2.71429	9
2.71825	9
2.71825	0
2.72222	0
2.72222	9
2.72619	9
2.72619	0
2.73016	0
2.73016	9
2.73413	9
2.73413	0
2.7381	0
2.7381	9
2.74206	9
2.74206	0
2.74603	0
2.74603	9
2.75	9
2.75	0
2.75397	0
2.75397	9
2.75794	9
2.75794	0
2.7619	0
2.7619	9
2.76587	9
2.76587	0
2.76984	0
2.76984	9
2.77381	9
2.77381	0
2.77778	0
2.77778	9
2.78175	9
2.78175	0
2.78571	0
2.78571	9
2.78968	9
2.78968	0
2.79365	0
2.79365	9
2.79762	9
2.79762	0
2.80159	0
2.80159	9
2.80556	9
2.80556	0
2.80952	0
2.80952	9
2.81349	9
2.81349	0
2.81746	0
2.81746	9
2.82143	9
2.82143	0
2.8254	0
2.8254	9
2.82937	9
2.82937	0
2.83333	0
2.83333	9
2.8373	9
2.8373	0
2.84127	0
2.84127	9
2.84524	9
2.84524	0
2.84921	0
2.84921	9
2.85317	9
2.85317	0
2.85714	0
2.85714	9
2.86111	9
2.86111	0
2.86508	0
2.86508	9
2.86905	9
2.86905	0
2.87302	0
2.87302	9
2.87698	9
2.87698	0
2.88095	0
2.88095	9
2.88492	9
2.88492	0
2.88889	0
2.88889	9
2.89286	9
2.89286	0
2.89683	0
2.89683	9
2.90079	9
2.90079	0
2.90476	0
2.90476	9
2.90873	9
2.90873	0
2.9127	0
2.9127	9
2.91667	9
2.91667	0
2.92063	0
2.92063	9
2.9246	9
2.9246	0
2.92857	0
2.92857	9
2.93254	9
2.93254	0
2.93651	0
2.93651	9
2.94048	9
2.94048	0
2.94444	0
2.94444	9
2.94841	9
2.94841	0
2.95238	0
2.95238	9
2.95635	9
2.95635	0
2.96032	0
2.96032	9
2.96429	9
2.96429	0
2.96825	0
2.96825	9
2.97222	9
2.97222	0
2.97619	0
2.97619	9
2.98016	9
2.98016	0
2.98413	0
2.98413	9
2.9881	9
2.9881	0
2.99206	0
2.99206	9
2.99603	9
2.99603	0
3	0
3	12
3.00397	12
3.00397	0
3.00794	0
3.00794	12
3.0119	12
3.0119	0
3.01587	0
3.01587	12
3.01984	12
3.01984	0
3.02381	0
3.02381	12
3.02778	12
3.02778	0
3.03175	0
3.03175	12
3.03571	12
3.03571	0
3.03968	0
3.03968	12
3.04365	12
3.04365	0
3.04762	0
3.04762	12
3.05159	12
3.05159	0
3.05556	0
3.05556	12
3.05952	12
3.05952	0
3.06349	0
3.06349	12
3.06746	12
3.06746	0
3.07143	0
3.07143	12
3.0754	12
3.0754	0
3.07937	0
3.07937	12
3.08333	12
3.08333	0
3.0873	0
3.0873	12
3.09127	12
3.09127	0
3.09524	0
3.09524	12
3.09921	12
3.09921	0
3.10317	0
3.10317	12
3.10714	12
3.10714	0
3.11111	0
3.11111	12
3.11508	12
3.11508	0
3.11905	0
3.11905	12
3.12302	12
3.12302	0
3.12698	0
3.12698	12
3.13095	12
3.13095	0
3.13492	0
3.13492	12
3.13889	12
3.13889	0
3.14286	0
3.14286	12
3.14683	12
3.14683	0
3.15079	0
3.15079	12
3.15476	12
3.15476	0
3.15873	0
3.15873	12
3.1627	12
3.1627	0
3.16667	0
3.16667	12
3.17063	12
3.17063	0
3.1746	0
3.1746	12
3.17857	12
3.17857	0
3.18254	0
3.18254	12
3.18651	12
3.18651	0
3.19048	0
3.19048	12
3.19444	12
3.19444	0
3.19841	0
3.19841	12
3.20238	12
3.20238	0
3.20635	0
3.20635	12
3.21032	12
3.21032	0
3.21429	0
3.21429	12
3.21825	12
3.21825	0
3.22222	0
3.22222	12
3.22619	12
3.22619	0
3.23016	0
3.23016	12
3.23413	12
3.23413	0
3.2381	0
3.2381	12
3.24206	12
3.24206	0
3.24603	0
3.24603	12
3.25	12
3.25	0
3.25397	0
3.25397	12
3.25794	12
3.25794	0
3.2619	0
3.2619	12
3.26587	12
3.26587	0
3.26984	0
3.26984	12
3.27381	12
3.27381	0
3.27778	0
3.27778	12
3.28175	12
3.28175	0
3.28571	0
3.28571	12
3.28968	12
3.28968	0
3.29365	0
3.29365	12
3.29762	12
3.29762	0
3.30159	0
3.30159	12
3.30556	12
3.30556	0
3.30952	0
3.30952	12
3.31349	12
3.31349	0
3.31746	0
3.31746	12
3.32143	12
3.32143	0
3.3254	0
3.3254	12
3.32937	12
3.32937	0
3.33333	0
3.33333	12
3.3373	12
3.3373	0
3.34127	0
3.34127	12
3.34524	12
3.34524	0
3.34921	0
3.34921	12
3.35317	12
3.35317	0
3.35714	0
3.35714	12
3.36111	12
3.36111	0
3.36508	0
3.36508	12
3.36905	12
3.36905	0
3.37302	0
3.37302	12
3.37698	12
3.37698	0
3.38095	0
3.38095	12
3.38492	12
3.38492	0
3.38889	0
3.38889	12
3.39286	12
3.39286	0
3.39683	0
3.39683	12
3.40079	12
3.40079	0
3.40476	0
3.40476	12
3.40873	12
3.40873	0
3.4127	0
3.4127	12
3.41667	12
3.41667	0
3.42063	0
3.42063	12
3.4246	12
3.4246	0
3.42857	0
3.42857	12
3.43254	12
3.43254	0
3.43651	0
3.43651	12
3.44048	12
3.44048	0
3.44444	0
3.44444	12
3.44841	12
3.44841	0
3.45238	0
3.45238	12
3.45635	12
3.45635	0
3.46032	0
3.46032	12
3.46429	12
3.46429	0
3.46825	0
3.46825	12
3.47222	12
3.47222	0
3.47619	0
3.47619	12
3.48016	12
3.48016	0
3.48413	0
3.48413	12
3.4881	12
3.4881	0
3.49206	0
3.49206	12
3.49603	12
3.49603	0
3.5	0
3.5	6
3.50397	6
3.50397	0
3.50794	0
3.50794	6
3.5119	6
3.5119	0
3.51587	0
3.51587	6
3.51984	6
3.51984	0
3.52381	0
3.52381	6
3.52778	6
3.52778	0
3.53175	0
3.53175	6
3.53571	6
3.53571	0
3.53968	0
3.53968	6
3.54365	6
3.54365	0
3.54762	0
3.54762	6
3.55159	6
3.55159	0
3.55556	0
3.55556	6
3.55952	6
3.55952	0
3.56349	0
3.56349	6
3.56746	6
3.56746	0
3.57143	0
3.57143	6
3.5754	6
3.5754	0
3.57937	0
3.57937	6
3.58333	6
3.58333	0
3.5873	0
3.5873	6
3.59127	6
3.59127	0
3.59524	0
3.59524	6
3.59921	6
3.59921	0
3.60317	0
3.60317	6
3.60714	6
3.60714	0
3.61111	0
3.61111	6
3.61508	6
3.61508	0
3.61905	0
3.61905	6
3.62302	6
3.62302	0
3.62698	0
3.62698	6
3.63095	6
3.63095	0
3.63492	0
3.63492	6
3.63889	6
3.63889	0
3.64286	0
3.64286	6
3.64683	6
3.64683	0
3.65079	0
3.65079	6
3.65476	6
3.65476	0
3.65873	0
3.65873	6
3.6627	6
3.6627	0
3.66667	0
3.66667	6
3.67063	6
3.67063	0
3.6746	0
3.6746	6
3.67857	6
3.67857	0
3.68254	0
3.68254	6
3.68651	6
3.68651	0
3.69048	0
3.69048	6
3.69444	6
3.69444	0
3.69841	0
3.69841	6
3.70238	6
3.70238	0
3.70635	0
3.70635	6
3.71032	6
3.71032	0
3.71429	0
3.71429	6
3.71825	6
3.71825	0
3.72222	0
3.72222	6
3.72619	6
3.72619	0
3.73016	0
3.73016	6
3.73413	6
3.73413	0
3.7381	0
3.7381	6
3.74206	6
3.74206	0
3.74603	0
3.74603	6
3.75	6
3.75	0
3.75397	0
3.75397	6
3.75794	6
3.75794	0
3.7619	0
3.7619	6
3.76587	6
3.76587	0
3.76984	0
3.76984	6
3.77381	6
3.77381	0
3.77778	0
3.77778	6
3.78175	6
3.78175	0
3.78571	0
3.78571	6
3.78968	6
3.78968	0
3.79365	0
3.79365	6
3.79762	6
3.79762	0
3.80159	0
3.80159	6
3.80556	6
3.80556	0
3.80952	0
3.80952	6
3.81349	6
3.81349	0
3.81746	0
3.81746	6
3.82143	6
3.82143	0
3.8254	0
3.8254	6
3.82937	6
3.82937	0
3.83333	0
3.83333	6
3.8373	6
3.8373	0
3.84127	0
3.84127	6
3.84524	6
3.84524	0
3.84921	0
3.84921	6
3.85317	6
3.85317	0
3.85714	0
3.85714	6
3.86111	6
3.86111	0
3.86508	0
3.86508	6
3.86905	6
3.86905	0
3.87302	0
3.87302	6
3.87698	6
3.87698	0
3.88095	0
3.88095	6
3.88492	6
3.88492	0
3.88889	0
3.88889	6
3.89286	6
3.89286	0
3.89683	0
3.89683	6
3.90079	6
3.90079	0
3.90476	0
3.90476	6
3.90873	6
3.90873	0
3.9127	0
3.9127	6
3.91667	6
3.91667	0
3.92063	0
3.92063	6
3.9246	6
3.9246	0
3.92857	0
3.92857	6
3.93254	6
3.93254	0
3.93651	0
3.93651	6
3.94048	6
3.94048	0
3.94444	0
3.94444	6
3.94841	6
3.94841	0
3.95238	0
3.95238	6
3.95635	6
3.95635	0
3.96032	0
3.96032	6
3.96429	6
3.96429	0
3.96825	0
3.96825	6
3.97222	6
3.97222	0
3.97619	0
3.97619	6
3.98016	6
3.98016	0
3.98413	0
3.98413	6
3.9881	6
3.9881	0
3.99206	0
3.99206	6
3.99603	6
3.99603	0
4	0
4	13
4.00397	13
4.00397	0
4.00794	0
4.00794	13
4.0119	13
4.0119	0
4.01587	0
4.01587	13
4.01984	13
4.01984	0
4.02381	0
4.02381	13
4.02778	13
4.02778	0
4.03175	0
4.03175	13
4.03571	13
4.03571	0
4.03968	0
4.03968	13
4.04365	13
4.04365	0
4.04762	0
4.04762	13
4.05159	13
4.05159	0
4.05556	0
4.05556	13
4.05952	13
4.05952	0
4.06349	0
4.06349	13
4.06746	13
4.06746	0
4.07143	0
4.07143	13
4.0754	13
4.0754	0
4.07937	0
4.07937	13
4.08333	13
4.08333	0
4.0873	0
4.0873	13
4.09127	13
4.09127	0
4.09524	0
4.09524	13
4.09921	13
4.09921	0
4.10317	0
4.10317	13
4.10714	13
4.10714	0
4.11111	0
4.11111	13
4.11508	13
4.11508	0
4.11905	0
4.11905	13
4.12302	13
4.12302	0
4.12698	0
4.12698	13
4.13095	13
4.13095	0
4.13492	0
4.13492	13
4.13889	13
4.13889	0
4.14286	0
4.14286	13
4.14683	13
4.14683	0
4.15079	0
4.15079	13
4.15476	13
4.15476	0
4.15873	0
4.15873	13
4.1627	13
4.1627	0
4.16667	0
4.16667	13
4.17063	13
4.17063	0
4.1746	0
4.1746	13
4.17857	13
4.17857	0
4.18254	0
4.18254	13
4.18651	13
4.18651	0
4.19048	0
4.19048	13
4.19444	13
4.19444	0
4.19841	0
4.19841	13
4.20238	13
4.20238	0
4.20635	0
4.20635	13
4.21032	13
4.21032	0
4.21429	0
4.21429	13
4.21825	13
4.21825	0
4.22222	0
4.22222	13
4.22619	13
4.22619	0
4.23016	0
4.23016	13
4.23413	13
4.23413	0
4.2381	0
4.2381	13
4.24206	13
4.24206	0
4.24603	0
4.24603	13
4.25	13
4.25	0
4.25397	0
4.25397	13
4.25794	13
4.25794	0
4.2619	0
4.2619	13
4.26587	13
4.26587	0
4.26984	0
4.26984	13
4.27381	13
4.27381	0
4.27778	0
4.27778	13
4.28175	13
4.28175	0
4.28571	0
4.28571	13
4.28968	13
4.28968	0
4.29365	0
4.29365	13
4.29762	13
4.29762	0
4.30159	0
4.30159	13
4.30556	13
4.30556	0
4.30952	0
4.30952	13
4.31349	13
4.31349	0
4.31746	0
4.31746	13
4.32143	13
4.32143	0
4.3254	0
4.3254	13
4.32937	13
4.32937	0
4.33333	0
4.33333	13
4.3373	13
4.3373	0
4.34127	0
4.34127	13
4.34524	13
4.34524	0
4.34921	0
4.34921	13
4.35317	13
4.35317	0
4.35714	0
4.35714	13
4.36111	13
4.36111	0
4.36508	0
4.36508	13
4.36905	13
4.36905	0
4.37302	0
4.37302	13
4.37698	13
4.37698	0
4.38095	0
4.38095	13
4.38492	13
4.38492	0
4.38889	0
4.38889	13
4.39286	13
4.39286	0
4.39683	0
4.39683	13
4.40079	13
4.40079	0
4.40476	0
4.40476	13
4.40873	13
4.40873	0
4.4127	0
4.4127	13
4.41667	13
4.41667	0
4.42063	0
4.42063	13
4.4246	13
4.4246	0
4.42857	0
4.42857	13
4.43254	13
4.43254	0
4.43651	0
4.43651	13
4.44048	13
4.44048	0
4.44444	0
4.44444	13
4.44841	13
4.44841	0
4.45238	0
4.45238	13
4.45635	13
4.45635	0
4.46032	0
4.46032	13
4.46429	13
4.46429	0
4.46825	0
4.46825	13
4.47222	13
4.47222	0
4.47619	0
4.47619	13
4.48016	13
4.48016	0
4.48413	0
4.48413	13
4.4881	13
4.4881	0
4.49206	0
4.49206	13
4.49603	13
4.49603	0
4.5	0
4.5	4
4.50397	4
4.50397	0
4.50794	0
4.50794	4
4.5119	4
4.5119	0
4.51587	0
4.51587	4
4.51984	4
4.51984	0
4.52381	0
4.52381	4
4.52778	4
4.52778	0
4.53175	0
4.53175	4
4.53571	4
4.53571	0
4.53968	0
4.53968	4
4.54365	4
4.54365	0
4.54762	0
4.54762	4
4.55159	4
4.55159	0
4.55556	0
4.55556	4
4.55952	4
4.55952	0
4.56349	0
4.56349	4
4.56746	4
4.56746	0
4.57143	0
4.57143	4
4.5754	4
4.5754	0
4.57937	0
4.57937	4
4.58333	4
4.58333	0
4.5873	0
4.5873	4
4.59127	4
4.59127	0
4.59524	0
4.59524	4
4.59921	4
4.59921	0
4.60317	0
4.60317	4
4.60714	4
4.60714	0
4.61111	0
4.61111	4
4.61508	4
4.61508	0
4.61905	0
4.61905	4
4.62302	4
4.62302	0
4.62698	0
4.62698	4
4.63095	4
4.63095	0
4.63492	0
4.63492	4
4.63889	4
4.63889	0
4.64286	0
4.64286	4
4.64683	4
4.64683	0
4.65079	0
4.65079	4
4.65476	4
4.65476	0
4.65873	0
4.65873	4
4.6627	4
4.6627	0
4.66667	0
4.66667	4
4.67063	4
4.67063	0
4.6746	0
4.6746	4
4.67857	4
4.67857	0
4.68254	0
4.68254	4
4.68651	4
4.68651	0
4.69048	0
4.69048	4
4.69444	4
4.69444	0
4.69841	0
4.69841	4
4.70238	4
4.70238	0
4.70635	0
4.70635	4
4.71032	4
4.71032	0
4.71429	0
4.71429	4
4.71825	4
4.71825	0
4.72222	0
4.72222	4
4.72619	4
4.72619	0
4.73016	0
4.73016	4
4.73413	4
4.73413	0
4.7381	0
4.7381	4
4.74206	4
4.74206	0
4.74603	0
4.74603	4
4.75	4
4.75	0
4.75397	0
4.75397	4
4.75794	4
4.75794	0
4.7619	0
4.7619	4
4.76587	4
4.76587	0
4.76984	0
4.76984	4
4.77381	4
4.77381	0
4.77778	0
4.77778	4
4.78175	4
4.78175	0
4.78571	0
4.78571	4
4.78968	4
4.78968	0
4.79365	0
4.79365	4
4.79762	4
4.79762	0
4.80159	0
4.80159	4
4.80556	4
4.80556	0
4.80952	0
4.80952	4
4.81349	4
4.81349	0
4.81746	0
4.81746	4
4.82143	4
4.82143	0
4.8254	0
4.8254	4
4.82937	4
4.82937	0
4.83333	0
4.83333	4
4.8373	4
4.8373	0
4.84127	0
4.84127	4
4.84524	4
4.84524	0
4.84921	0
4.84921	4
4.85317	4
4.85317	0
4.85714	0
4.85714	4
4.86111	4
4.86111	0
4.86508	0
4.86508	4
4.86905	4
4.86905	0
4.87302	0
4.87302	4
4.87698	4
4.87698	0
4.88095	0
4.88095	4
4.88492	4
4.88492	0
4.88889	0
4.88889	4
4.89286	4
4.89286	0
4.89683	0
4.89683	4
4.90079	4
4.90079	0
4.90476	0
4.90476	4
4.90873	4
4.90873	0
4.9127	0
4.9127	4
4.91667	4
4.91667	0
4.92063	0
4.92063	4
4.9246	4
4.9246	0
4.92857	0
4.92857	4
4.93254	4
4.93254	0
4.93651	0
4.93651	4
4.94048	4
4.94048	0
4.94444	0
4.94444	4
4.94841	4
4.94841	0
4.95238	0
4.95238	4
4.95635	4
4.95635	0
4.96032	0
4.96032	4
4.96429	4
4.96429	0
4.96825	0
4.96825	4
4.97222	4
4.97222	0
4.97619	0
4.97619	4
4.98016	4
4.98016	0
4.98413	0
4.98413	4
4.9881	4
4.9881	0
4.99206	0
4.99206	4
4.99603	4
4.99603	0
5	0
5	8
5.00397	8
5.00397	0
5.00794	0
5.00794	8
5.0119	8
5.0119	0
5.01587	0
5.01587	8
5.01984	8
5.01984	0
5.02381	0
5.02381	8
5.02778	8
5.02778	0
5.03175	0
5.03175	8
5.03571	8
5.03571	0
5.03968	0
5.03968	8
5.04365	8
5.04365	0
5.04762	0
5.04762	8
5.05159	8
5.05159	0
5.05556	0
5.05556	8
5.05952	8
5.05952	0
5.06349	0
5.06349	8
5.06746	8
5.06746	0
5.07143	0
5.07143	8
5.0754	8
5.0754	0
5.07937	0
5.07937	8
5.08333	8
5.08333	0
5.0873	0
5.0873	8
5.09127	8
5.09127	0
5.09524	0
5.09524	8
5.09921	8
5.09921	0
5.10317	0
5.10317	8
5.10714	8
5.10714	0
5.11111	0
5.11111	8
5.11508	8
5.11508	0
5.11905	0
5.11905	8
5.12302	8
5.12302	0
5.12698	0
5.12698	8
5.13095	8
5.13095	0
5.13492	0
5.13492	8
5.13889	8
5.13889	0
5.14286	0
5.14286	8
5.14683	8
5.14683	0
5.15079	0
5.15079	8
5.15476	8
5.15476	0
5.15873	0
5.15873	8
5.1627	8
5.1627	0
5.16667	0
5.16667	8
5.17063	8
5.17063	0
5.1746	0
5.1746	8
5.17857	8
5.17857	0
5.18254	0
5.18254	8
5.18651	8
5.18651	0
5.19048	0
5.19048	8
5.19444	8
5.19444	0
5.19841	0
5.19841	8
5.20238	8
5.20238	0
5.20635	0
5.20635	8
5.21032	8
5.21032	0
5.21429	0
5.21429	8
5.21825	8
5.21825	0
5.22222	0
5.22222	8
5.22619	8
5.22619	0
5.23016	0
5.23016	8
5.23413	8
5.23413	0
5.2381	0
5.2381	8
5.24206	8
5.24206	0
5.24603	0
5.24603	8
5.25	8
5.25	0
5.25397	0
5.25397	8
5.25794	8
5.25794	0
5.2619	0
5.2619	8
5.26587	8
5.26587	0
5.26984	0
5.26984	8
5.27381	8
5.27381	0
5.27778	0
5.27778	8
5.28175	8
5.28175	0
5.28571	0
5.28571	8
5.28968	8
5.28968	0
5.29365	0
5.29365	8
5.29762	8
5.29762	0
5.30159	0
5.30159	8
5.30556	8
5.30556	0
5.30952	0
5.30952	8
5.31349	8
5.31349	0
5.31746	0
5.31746	8
5.32143	8
5.32143	0
5.3254	0
5.3254	8
5.32937	8
5.32937	0
5.33333	0
5.33333	8
5.3373	8
5.3373	0
5.34127	0
5.34127	8
5.34524	8
5.34524	0
5.34921	0
5.34921	8
5.35317	8
5.35317	0
5.35714	0
5.35714	8
5.36111	8
5.36111	0
5.36508	0
5.36508	8
5.36905	8
5.36905	0
5.37302	0
5.37302	8
5.37698	8
5.37698	0
5.38095	0
5.38095	8
5.38492	8
5.38492	0
5.38889	0
5.38889	8
5.39286	8
5.39286	0
5.39683	0
5.39683	8
5.40079	8
5.40079	0
5.40476	0
5.40476	8
5.40873	8
5.40873	0
5.4127	0
5.4127	8
5.41667	8
5.41667	0
5.42063	0
5.42063	8
5.4246	8
5.4246	0
5.42857	0
5.42857	8
5.43254	8
5.43254	0
5.43651	0
5.43651	8
5.44048	8
5.44048	0
5.44444	0
5.44444	8
5.44841	8
5.44841	0
5.45238	0
5.45238	8
5.45635	8
5.45635	0
5.46032	0
5.46032	8
5.46429	8
5.46429	0
5.46825	0
5.46825	8
5.47222	8
5.47222	0
5.47619	0
5.47619	8
5.48016	8
5.48016	0
5.48413	0
5.48413	8
5.4881	8
5.4881	0
5.49206	0
5.49206	8
5.49603	8
5.49603	0
5.5	0
5.5	1
5.50397	1
5.50397	0
5.50794	0
5.50794	1
5.5119	1
5.5119	0
5.51587	0
5.51587	1
5.51984	1
5.51984	0
5.52381	0
5.52381	1
5.52778	1
5.52778	0
5.53175	0
5.53175	1
5.53571	1
5.53571	0
5.53968	0
5.53968	1
5.54365	1
5.54365	0
5.54762	0
5.54762	1
5.55159	1
5.55159	0
5.55556	0
5.55556	1
5.55952	1
5.55952	0
5.56349	0
5.56349	1
5.56746	1
5.56746	0
5.57143	0
5.57143	1
5.5754	1
5.5754	0
5.57937	0
5.57937	1
5.58333	1
5.58333	0
5.5873	0
5.5873	1
5.59127	1
5.59127	0
5.59524	0
5.59524	1
5.59921	1
5.59921	0
5.60317	0
5.60317	1
5.60714	1
5.60714	0
5.61111	0
5.61111	1
5.61508	1
5.61508	0
5.61905	0
5.61905	1
5.62302	1
5.62302	0
5.62698	0
5.62698	1
5.63095	1
5.63095	0
5.63492	0
5.63492	1
5.63889	1
5.63889	0
5.64286	0
5.64286	1
5.64683	1
5.64683	0
5.65079	0
5.65079	1
5.65476	1
5.65476	0
5.65873	0
5.65873	1
5.6627	1
5.6627	0
5.66667	0
5.66667	1
5.67063	1
5.67063	0
5.6746	0
5.6746	1
5.67857	1
5.67857	0
5.68254	0
5.68254	1
5.68651	1
5.68651	0
5.69048	0
5.69048	1
5.69444	1
5.69444	0
5.69841	0
5.69841	1
5.70238	1
5.70238	0
5.70635	0
5.70635	1
5.71032	1
5.71032	0
5.71429	0
5.71429	1
5.71825	1
5.71825	0
5.72222	0
5.72222	1
5.72619	1
5.72619	0
5.73016	0
5.73016	1
5.73413	1
5.73413	0
5.7381	0
5.7381	1
5.74206	1
5.74206	0
5.74603	0
5.74603	1
5.75	1
5.75	0
5.75397	0
5.75397	1
5.75794	1
5.75794	0
5.7619	0
5.7619	1
5.76587	1
5.76587	0
5.76984	0
5.76984	1
5.77381	1
5.77381	0
5.77778	0
5.77778	1
5.78175	1
5.78175	0
5.78571	0
5.78571	1
5.78968	1
5.78968	0
5.79365	0
5.79365	1
5.79762	1
5.79762	0
5.80159	0
5.80159	1
5.80556	1
5.80556	0
5.80952	0
5.80952	1
5.81349	1
5.81349	0
5.81746	0
5.81746	1
5.82143	1
5.82143	0
5.8254	0
5.8254	1
5.82937	1
5.82937	0
5.83333	0
5.83333	1
5.8373	1
5.8373	0
5.84127	0
5.84127	1
5.84524	1
5.84524	0
5.84921	0
5.84921	1
5.85317	1
5.85317	0
5.85714	0
5.85714	1
5.86111	1
5.86111	0
5.86508	0
5.86508	1
5.86905	1
5.86905	0
5.87302	0
5.87302	1
5.87698	1
5.87698	0
5.88095	0
5.88095	1
5.88492	1
5.88492	0
5.88889	0
5.88889	1
5.89286	1
5.89286	0
5.89683	0
5.89683	1
5.90079	1
5.90079	0
5.90476	0
5.90476	1
5.90873	1
5.90873	0
5.9127	0
5.9127	1
5.91667	1
5.91667	0
5.92063	0
5.92063	1
5.9246	1
5.9246	0
5.92857	0
5.92857	1
5.93254	1
5.93254	0
5.93651	0
5.93651	1
5.94048	1
5.94048	0
5.94444	0
5.94444	1
5.94841	1
5.94841	0
5.95238	0
5.95238	1
5.95635	1
5.95635	0
5.96032	0
5.96032	1
5.96429	1
5.96429	0
5.96825	0
5.96825	1
5.97222	1
5.97222	0
5.97619	0
5.97619	1
5.98016	1
5.98016	0
5.98413	0
5.98413	1
5.9881	1
5.9881	0
5.99206	0
5.99206	1
5.99603	1
5.99603	0
6	0
6	5
6.00397	5
6.00397	0
6.00794	0
6.00794	5
6.0119	5
6.0119	0
6.01587	0
6.01587	5
6.01984	5
6.01984	0
6.02381	0
6.02381	5
6.02778	5
6.02778	0
6.03175	0
6.03175	5
6.03571	5
6.03571	0
6.03968	0
6.03968	5
6.04365	5
6.04365	0
6.04762	0
6.04762	5
6.05159	5
6.05159	0
6.05556	0
6.05556	5
6.05952	5
6.05952	0
6.06349	0
6.06349	5
6.06746	5
6.06746	0
6.07143	0
6.07143	5
6.0754	5
6.0754	0
6.07937	0
6.07937	5
6.08333	5
6.08333	0
6.0873	0
6.0873	5
6.09127	5
6.09127	0
6.09524	0
6.09524	5
6.09921	5
6.09921	0
6.10317	0
6.10317	5
6.10714	5
6.10714	0
6.11111	0
6.11111	5
6.11508	5
6.11508	0
6.11905	0
6.11905	5
6.12302	5
6.12302	0
6.12698	0
6.12698	5
6.13095	5
6.13095	0
6.13492	0
6.13492	5
6.13889	5
6.13889	0
6.14286	0
6.14286	5
6.14683	5
6.14683	0
6.15079	0
6.15079	5
6.15476	5
6.15476	0
6.15873	0
6.15873	5
6.1627	5
6.1627	0
6.16667	0
6.16667	5
6.17063	5
6.17063	0
6.1746	0
6.1746	5
6.17857	5
6.17857	0
6.18254	0
6.18254	5
6.18651	5
6.18651	0
6.19048	0
6.19048	5
6.19444	5
6.19444	0
6.19841	0
6.19841	5
6.20238	5
6.20238	0
6.20635	0
6.20635	5
6.21032	5
6.21032	0
6.21429	0
6.21429	5
6.21825	5
6.21825	0
6.22222	0
6.22222	5
6.22619	5
6.22619	0
6.23016	0
6.23016	5
6.23413	5
6.23413	0
6.2381	0
6.2381	5
6.24206	5
6.24206	0
6.24603	0
6.24603	5
6.25	5
6.25	0
6.25397	0
6.25397	5
6.25794	5
6.25794	0
6.2619	0
6.2619	5
6.26587	5
6.26587	0
6.26984	0
6.26984	5
6.27381	5
6.27381	0
6.27778	0
6.27778	5
6.28175	5
6.28175	0
6.28571	0
6.28571	5
6.28968	5
6.28968	0
6.29365	0
6.29365	5
6.29762	5
6.29762	0
6.30159	0
6.30159	5
6.30556	5
6.30556	0
6.30952	0
6.30952	5
6.31349	5
6.31349	0
6.31746	0
6.31746	5
6.32143	5
6.32143	0
6.3254	0
6.3254	5
6.32937	5
6.32937	0
6.33333	0
6.33333	5
6.3373	5
6.3373	0
6.34127	0
6.34127	5
6.34524	5
6.34524	0
6.34921	0
6.34921	5
6.35317	5
6.35317	0
6.35714	0
6.35714	5
6.36111	5
6.36111	0
6.36508	0
6.36508	5
6.36905	5
6.36905	0
6.37302	0
6.37302	5
6.37698	5
6.37698	0
6.38095	0
6.38095	5
6.38492	5
6.38492	0
6.38889	0
6.38889	5
6.39286	5
6.39286	0
6.39683	0
6.39683	5
6.40079	5
6.40079	0
6.40476	0
6.40476	5
6.40873	5
6.40873	0
6.4127	0
6.4127	5
6.41667	5
6.41667	0
6.42063	0
6.42063	5
6.4246	5
6.4246	0
6.42857	0
6.42857	5
6.43254	5
6.43254	0
6.43651	0
6.43651	5
6.44048	5
6.44048	0
6.44444	0
6.44444	5
6.44841	5
6.44841	0
6.45238	0
6.45238	5
6.45635	5
6.45635	0
6.46032	0
6.46032	5
6.46429	5
6.46429	0
[truncated: 1,024 more rows]

## Sheet: Снеж.плесень_HID3
1	0	1	0
1	8	1	8
1.00248	8	1.5	8
1.00248	0	1.5	0
1.00495	0	1.5	9
1.00495	8	2	9
1.00743	8	2	0
1.00743	0	2	20
1.0099	0	2.5	20
1.0099	8	2.5	0
1.01238	8	2.5	7
1.01238	0	3	7
1.01485	0	3	0
1.01485	8	3	16
1.01733	8	3.5	16
1.01733	0	3.5	0
1.0198	0	3.5	3
1.0198	8	4	3
1.02228	8	4	0
1.02228	0	4	3
1.02475	0	4.5	3
1.02475	8	4.5	0
1.02723	8	4.5	0
1.02723	0	5	0
1.0297	0	5	0
1.0297	8	5	3
1.03218	8	5.5	3
1.03218	0	5.5	0
1.03465	0	5.5	1
1.03465	8	6	1
1.03713	8	6	0
1.03713	0
1.0396	0
1.0396	8
1.04208	8
1.04208	0
1.04455	0
1.04455	8
1.04703	8
1.04703	0
1.0495	0
1.0495	8
1.05198	8
1.05198	0
1.05446	0
1.05446	8
1.05693	8
1.05693	0
1.05941	0
1.05941	8
1.06188	8
1.06188	0
1.06436	0
1.06436	8
1.06683	8
1.06683	0
1.06931	0
1.06931	8
1.07178	8
1.07178	0
1.07426	0
1.07426	8
1.07673	8
1.07673	0
1.07921	0
1.07921	8
1.08168	8
1.08168	0
1.08416	0
1.08416	8
1.08663	8
1.08663	0
1.08911	0
1.08911	8
1.09158	8
1.09158	0
1.09406	0
1.09406	8
1.09653	8
1.09653	0
1.09901	0
1.09901	8
1.10149	8
1.10149	0
1.10396	0
1.10396	8
1.10644	8
1.10644	0
1.10891	0
1.10891	8
1.11139	8
1.11139	0
1.11386	0
1.11386	8
1.11634	8
1.11634	0
1.11881	0
1.11881	8
1.12129	8
1.12129	0
1.12376	0
1.12376	8
1.12624	8
1.12624	0
1.12871	0
1.12871	8
1.13119	8
1.13119	0
1.13366	0
1.13366	8
1.13614	8
1.13614	0
1.13861	0
1.13861	8
1.14109	8
1.14109	0
1.14356	0
1.14356	8
1.14604	8
1.14604	0
1.14851	0
1.14851	8
1.15099	8
1.15099	0
1.15347	0
1.15347	8
1.15594	8
1.15594	0
1.15842	0
1.15842	8
1.16089	8
1.16089	0
1.16337	0
1.16337	8
1.16584	8
1.16584	0
1.16832	0
1.16832	8
1.17079	8
1.17079	0
1.17327	0
1.17327	8
1.17574	8
1.17574	0
1.17822	0
1.17822	8
1.18069	8
1.18069	0
1.18317	0
1.18317	8
1.18564	8
1.18564	0
1.18812	0
1.18812	8
1.19059	8
1.19059	0
1.19307	0
1.19307	8
1.19554	8
1.19554	0
1.19802	0
1.19802	8
1.2005	8
1.2005	0
1.20297	0
1.20297	8
1.20545	8
1.20545	0
1.20792	0
1.20792	8
1.2104	8
1.2104	0
1.21287	0
1.21287	8
1.21535	8
1.21535	0
1.21782	0
1.21782	8
1.2203	8
1.2203	0
1.22277	0
1.22277	8
1.22525	8
1.22525	0
1.22772	0
1.22772	8
1.2302	8
1.2302	0
1.23267	0
1.23267	8
1.23515	8
1.23515	0
1.23762	0
1.23762	8
1.2401	8
1.2401	0
1.24257	0
1.24257	8
1.24505	8
1.24505	0
1.24752	0
1.24752	8
1.25	8
1.25	0
1.25248	0
1.25248	8
1.25495	8
1.25495	0
1.25743	0
1.25743	8
1.2599	8
1.2599	0
1.26238	0
1.26238	8
1.26485	8
1.26485	0
1.26733	0
1.26733	8
1.2698	8
1.2698	0
1.27228	0
1.27228	8
1.27475	8
1.27475	0
1.27723	0
1.27723	8
1.2797	8
1.2797	0
1.28218	0
1.28218	8
1.28465	8
1.28465	0
1.28713	0
1.28713	8
1.2896	8
1.2896	0
1.29208	0
1.29208	8
1.29455	8
1.29455	0
1.29703	0
1.29703	8
1.2995	8
1.2995	0
1.30198	0
1.30198	8
1.30446	8
1.30446	0
1.30693	0
1.30693	8
1.30941	8
1.30941	0
1.31188	0
1.31188	8
1.31436	8
1.31436	0
1.31683	0
1.31683	8
1.31931	8
1.31931	0
1.32178	0
1.32178	8
1.32426	8
1.32426	0
1.32673	0
1.32673	8
1.32921	8
1.32921	0
1.33168	0
1.33168	8
1.33416	8
1.33416	0
1.33663	0
1.33663	8
1.33911	8
1.33911	0
1.34158	0
1.34158	8
1.34406	8
1.34406	0
1.34653	0
1.34653	8
1.34901	8
1.34901	0
1.35149	0
1.35149	8
1.35396	8
1.35396	0
1.35644	0
1.35644	8
1.35891	8
1.35891	0
1.36139	0
1.36139	8
1.36386	8
1.36386	0
1.36634	0
1.36634	8
1.36881	8
1.36881	0
1.37129	0
1.37129	8
1.37376	8
1.37376	0
1.37624	0
1.37624	8
1.37871	8
1.37871	0
1.38119	0
1.38119	8
1.38366	8
1.38366	0
1.38614	0
1.38614	8
1.38861	8
1.38861	0
1.39109	0
1.39109	8
1.39356	8
1.39356	0
1.39604	0
1.39604	8
1.39851	8
1.39851	0
1.40099	0
1.40099	8
1.40347	8
1.40347	0
1.40594	0
1.40594	8
1.40842	8
1.40842	0
1.41089	0
1.41089	8
1.41337	8
1.41337	0
1.41584	0
1.41584	8
1.41832	8
1.41832	0
1.42079	0
1.42079	8
1.42327	8
1.42327	0
1.42574	0
1.42574	8
1.42822	8
1.42822	0
1.43069	0
1.43069	8
1.43317	8
1.43317	0
1.43564	0
1.43564	8
1.43812	8
1.43812	0
1.44059	0
1.44059	8
1.44307	8
1.44307	0
1.44554	0
1.44554	8
1.44802	8
1.44802	0
1.4505	0
1.4505	8
1.45297	8
1.45297	0
1.45545	0
1.45545	8
1.45792	8
1.45792	0
1.4604	0
1.4604	8
1.46287	8
1.46287	0
1.46535	0
1.46535	8
1.46782	8
1.46782	0
1.4703	0
1.4703	8
1.47277	8
1.47277	0
1.47525	0
1.47525	8
1.47772	8
1.47772	0
1.4802	0
1.4802	8
1.48267	8
1.48267	0
1.48515	0
1.48515	8
1.48762	8
1.48762	0
1.4901	0
1.4901	8
1.49257	8
1.49257	0
1.49505	0
1.49505	8
1.49752	8
1.49752	0
1.5	0
1.5	9
1.50248	9
1.50248	0
1.50495	0
1.50495	9
1.50743	9
1.50743	0
1.5099	0
1.5099	9
1.51238	9
1.51238	0
1.51485	0
1.51485	9
1.51733	9
1.51733	0
1.5198	0
1.5198	9
1.52228	9
1.52228	0
1.52475	0
1.52475	9
1.52723	9
1.52723	0
1.5297	0
1.5297	9
1.53218	9
1.53218	0
1.53465	0
1.53465	9
1.53713	9
1.53713	0
1.5396	0
1.5396	9
1.54208	9
1.54208	0
1.54455	0
1.54455	9
1.54703	9
1.54703	0
1.5495	0
1.5495	9
1.55198	9
1.55198	0
1.55446	0
1.55446	9
1.55693	9
1.55693	0
1.55941	0
1.55941	9
1.56188	9
1.56188	0
1.56436	0
1.56436	9
1.56683	9
1.56683	0
1.56931	0
1.56931	9
1.57178	9
1.57178	0
1.57426	0
1.57426	9
1.57673	9
1.57673	0
1.57921	0
1.57921	9
1.58168	9
1.58168	0
1.58416	0
1.58416	9
1.58663	9
1.58663	0
1.58911	0
1.58911	9
1.59158	9
1.59158	0
1.59406	0
1.59406	9
1.59653	9
1.59653	0
1.59901	0
1.59901	9
1.60149	9
1.60149	0
1.60396	0
1.60396	9
1.60644	9
1.60644	0
1.60891	0
1.60891	9
1.61139	9
1.61139	0
1.61386	0
1.61386	9
1.61634	9
1.61634	0
1.61881	0
1.61881	9
1.62129	9
1.62129	0
1.62376	0
1.62376	9
1.62624	9
1.62624	0
1.62871	0
1.62871	9
1.63119	9
1.63119	0
1.63366	0
1.63366	9
1.63614	9
1.63614	0
1.63861	0
1.63861	9
1.64109	9
1.64109	0
1.64356	0
1.64356	9
1.64604	9
1.64604	0
1.64851	0
1.64851	9
1.65099	9
1.65099	0
1.65347	0
1.65347	9
1.65594	9
1.65594	0
1.65842	0
1.65842	9
1.66089	9
1.66089	0
1.66337	0
1.66337	9
1.66584	9
1.66584	0
1.66832	0
1.66832	9
1.67079	9
1.67079	0
1.67327	0
1.67327	9
1.67574	9
1.67574	0
1.67822	0
1.67822	9
1.68069	9
1.68069	0
1.68317	0
1.68317	9
1.68564	9
1.68564	0
1.68812	0
1.68812	9
1.69059	9
1.69059	0
1.69307	0
1.69307	9
1.69554	9
1.69554	0
1.69802	0
1.69802	9
1.7005	9
1.7005	0
1.70297	0
1.70297	9
1.70545	9
1.70545	0
1.70792	0
1.70792	9
1.7104	9
1.7104	0
1.71287	0
1.71287	9
1.71535	9
1.71535	0
1.71782	0
1.71782	9
1.7203	9
1.7203	0
1.72277	0
1.72277	9
1.72525	9
1.72525	0
1.72772	0
1.72772	9
1.7302	9
1.7302	0
1.73267	0
1.73267	9
1.73515	9
1.73515	0
1.73762	0
1.73762	9
1.7401	9
1.7401	0
1.74257	0
1.74257	9
1.74505	9
1.74505	0
1.74752	0
1.74752	9
1.75	9
1.75	0
1.75248	0
1.75248	9
1.75495	9
1.75495	0
1.75743	0
1.75743	9
1.7599	9
1.7599	0
1.76238	0
1.76238	9
1.76485	9
1.76485	0
1.76733	0
1.76733	9
1.7698	9
1.7698	0
1.77228	0
1.77228	9
1.77475	9
1.77475	0
1.77723	0
1.77723	9
1.7797	9
1.7797	0
1.78218	0
1.78218	9
1.78465	9
1.78465	0
1.78713	0
1.78713	9
1.7896	9
1.7896	0
1.79208	0
1.79208	9
1.79455	9
1.79455	0
1.79703	0
1.79703	9
1.7995	9
1.7995	0
1.80198	0
1.80198	9
1.80446	9
1.80446	0
1.80693	0
1.80693	9
1.80941	9
1.80941	0
1.81188	0
1.81188	9
1.81436	9
1.81436	0
1.81683	0
1.81683	9
1.81931	9
1.81931	0
1.82178	0
1.82178	9
1.82426	9
1.82426	0
1.82673	0
1.82673	9
1.82921	9
1.82921	0
1.83168	0
1.83168	9
1.83416	9
1.83416	0
1.83663	0
1.83663	9
1.83911	9
1.83911	0
1.84158	0
1.84158	9
1.84406	9
1.84406	0
1.84653	0
1.84653	9
1.84901	9
1.84901	0
1.85149	0
1.85149	9
1.85396	9
1.85396	0
1.85644	0
1.85644	9
1.85891	9
1.85891	0
1.86139	0
1.86139	9
1.86386	9
1.86386	0
1.86634	0
1.86634	9
1.86881	9
1.86881	0
1.87129	0
1.87129	9
1.87376	9
1.87376	0
1.87624	0
1.87624	9
1.87871	9
1.87871	0
1.88119	0
1.88119	9
1.88366	9
1.88366	0
1.88614	0
1.88614	9
1.88861	9
1.88861	0
1.89109	0
1.89109	9
1.89356	9
1.89356	0
1.89604	0
1.89604	9
1.89851	9
1.89851	0
1.90099	0
1.90099	9
1.90347	9
1.90347	0
1.90594	0
1.90594	9
1.90842	9
1.90842	0
1.91089	0
1.91089	9
1.91337	9
1.91337	0
1.91584	0
1.91584	9
1.91832	9
1.91832	0
1.92079	0
1.92079	9
1.92327	9
1.92327	0
1.92574	0
1.92574	9
1.92822	9
1.92822	0
1.93069	0
1.93069	9
1.93317	9
1.93317	0
1.93564	0
1.93564	9
1.93812	9
1.93812	0
1.94059	0
1.94059	9
1.94307	9
1.94307	0
1.94554	0
1.94554	9
1.94802	9
1.94802	0
1.9505	0
1.9505	9
1.95297	9
1.95297	0
1.95545	0
1.95545	9
1.95792	9
1.95792	0
1.9604	0
1.9604	9
1.96287	9
1.96287	0
1.96535	0
1.96535	9
1.96782	9
1.96782	0
1.9703	0
1.9703	9
1.97277	9
1.97277	0
1.97525	0
1.97525	9
1.97772	9
1.97772	0
1.9802	0
1.9802	9
1.98267	9
1.98267	0
1.98515	0
1.98515	9
1.98762	9
1.98762	0
1.9901	0
1.9901	9
1.99257	9
1.99257	0
1.99505	0
1.99505	9
1.99752	9
1.99752	0
2	0
2	20
2.00248	20
2.00248	0
2.00495	0
2.00495	20
2.00743	20
2.00743	0
2.0099	0
2.0099	20
2.01238	20
2.01238	0
2.01485	0
2.01485	20
2.01733	20
2.01733	0
2.0198	0
2.0198	20
2.02228	20
2.02228	0
2.02475	0
2.02475	20
2.02723	20
2.02723	0
2.0297	0
2.0297	20
2.03218	20
2.03218	0
2.03465	0
2.03465	20
2.03713	20
2.03713	0
2.0396	0
2.0396	20
2.04208	20
2.04208	0
2.04455	0
2.04455	20
2.04703	20
2.04703	0
2.0495	0
2.0495	20
2.05198	20
2.05198	0
2.05446	0
2.05446	20
2.05693	20
2.05693	0
2.05941	0
2.05941	20
2.06188	20
2.06188	0
2.06436	0
2.06436	20
2.06683	20
2.06683	0
2.06931	0
2.06931	20
2.07178	20
2.07178	0
2.07426	0
2.07426	20
2.07673	20
2.07673	0
2.07921	0
2.07921	20
2.08168	20
2.08168	0
2.08416	0
2.08416	20
2.08663	20
2.08663	0
2.08911	0
2.08911	20
2.09158	20
2.09158	0
2.09406	0
2.09406	20
2.09653	20
2.09653	0
2.09901	0
2.09901	20
2.10149	20
2.10149	0
2.10396	0
2.10396	20
2.10644	20
2.10644	0
2.10891	0
2.10891	20
2.11139	20
2.11139	0
2.11386	0
2.11386	20
2.11634	20
2.11634	0
2.11881	0
2.11881	20
2.12129	20
2.12129	0
2.12376	0
2.12376	20
2.12624	20
2.12624	0
2.12871	0
2.12871	20
2.13119	20
2.13119	0
2.13366	0
2.13366	20
2.13614	20
2.13614	0
2.13861	0
2.13861	20
2.14109	20
2.14109	0
2.14356	0
2.14356	20
2.14604	20
2.14604	0
2.14851	0
2.14851	20
2.15099	20
2.15099	0
2.15347	0
2.15347	20
2.15594	20
2.15594	0
2.15842	0
2.15842	20
2.16089	20
2.16089	0
2.16337	0
2.16337	20
2.16584	20
2.16584	0
2.16832	0
2.16832	20
2.17079	20
2.17079	0
2.17327	0
2.17327	20
2.17574	20
2.17574	0
2.17822	0
2.17822	20
2.18069	20
2.18069	0
2.18317	0
2.18317	20
2.18564	20
2.18564	0
2.18812	0
2.18812	20
2.19059	20
2.19059	0
2.19307	0
2.19307	20
2.19554	20
2.19554	0
2.19802	0
2.19802	20
2.2005	20
2.2005	0
2.20297	0
2.20297	20
2.20545	20
2.20545	0
2.20792	0
2.20792	20
2.2104	20
2.2104	0
2.21287	0
2.21287	20
2.21535	20
2.21535	0
2.21782	0
2.21782	20
2.2203	20
2.2203	0
2.22277	0
2.22277	20
2.22525	20
2.22525	0
2.22772	0
2.22772	20
2.2302	20
2.2302	0
2.23267	0
2.23267	20
2.23515	20
2.23515	0
2.23762	0
2.23762	20
2.2401	20
2.2401	0
2.24257	0
2.24257	20
2.24505	20
2.24505	0
2.24752	0
2.24752	20
2.25	20
2.25	0
2.25248	0
2.25248	20
2.25495	20
2.25495	0
2.25743	0
2.25743	20
2.2599	20
2.2599	0
2.26238	0
2.26238	20
2.26485	20
2.26485	0
2.26733	0
2.26733	20
2.2698	20
2.2698	0
2.27228	0
2.27228	20
2.27475	20
2.27475	0
2.27723	0
2.27723	20
2.2797	20
2.2797	0
2.28218	0
2.28218	20
2.28465	20
2.28465	0
2.28713	0
2.28713	20
2.2896	20
2.2896	0
2.29208	0
2.29208	20
2.29455	20
2.29455	0
2.29703	0
2.29703	20
2.2995	20
2.2995	0
2.30198	0
2.30198	20
2.30446	20
2.30446	0
2.30693	0
2.30693	20
2.30941	20
2.30941	0
2.31188	0
2.31188	20
2.31436	20
2.31436	0
2.31683	0
2.31683	20
2.31931	20
2.31931	0
2.32178	0
2.32178	20
2.32426	20
2.32426	0
2.32673	0
2.32673	20
2.32921	20
2.32921	0
2.33168	0
2.33168	20
2.33416	20
2.33416	0
2.33663	0
2.33663	20
2.33911	20
2.33911	0
2.34158	0
2.34158	20
2.34406	20
2.34406	0
2.34653	0
2.34653	20
2.34901	20
2.34901	0
2.35149	0
2.35149	20
2.35396	20
2.35396	0
2.35644	0
2.35644	20
2.35891	20
2.35891	0
2.36139	0
2.36139	20
2.36386	20
2.36386	0
2.36634	0
2.36634	20
2.36881	20
2.36881	0
2.37129	0
2.37129	20
2.37376	20
2.37376	0
2.37624	0
2.37624	20
2.37871	20
2.37871	0
2.38119	0
2.38119	20
2.38366	20
2.38366	0
2.38614	0
2.38614	20
2.38861	20
2.38861	0
2.39109	0
2.39109	20
2.39356	20
2.39356	0
2.39604	0
2.39604	20
2.39851	20
2.39851	0
2.40099	0
2.40099	20
2.40347	20
2.40347	0
2.40594	0
2.40594	20
2.40842	20
2.40842	0
2.41089	0
2.41089	20
2.41337	20
2.41337	0
2.41584	0
2.41584	20
2.41832	20
2.41832	0
2.42079	0
2.42079	20
2.42327	20
2.42327	0
2.42574	0
2.42574	20
2.42822	20
2.42822	0
2.43069	0
2.43069	20
2.43317	20
2.43317	0
2.43564	0
2.43564	20
2.43812	20
2.43812	0
2.44059	0
2.44059	20
2.44307	20
2.44307	0
2.44554	0
2.44554	20
2.44802	20
2.44802	0
2.4505	0
2.4505	20
2.45297	20
2.45297	0
2.45545	0
2.45545	20
2.45792	20
2.45792	0
2.4604	0
2.4604	20
2.46287	20
2.46287	0
2.46535	0
2.46535	20
2.46782	20
2.46782	0
2.4703	0
2.4703	20
2.47277	20
2.47277	0
2.47525	0
2.47525	20
2.47772	20
2.47772	0
2.4802	0
2.4802	20
2.48267	20
2.48267	0
2.48515	0
2.48515	20
2.48762	20
2.48762	0
2.4901	0
2.4901	20
2.49257	20
2.49257	0
2.49505	0
2.49505	20
2.49752	20
2.49752	0
2.5	0
2.5	7
2.50248	7
2.50248	0
2.50495	0
2.50495	7
2.50743	7
2.50743	0
2.5099	0
2.5099	7
2.51238	7
2.51238	0
2.51485	0
2.51485	7
2.51733	7
2.51733	0
2.5198	0
2.5198	7
2.52228	7
2.52228	0
2.52475	0
2.52475	7
2.52723	7
2.52723	0
2.5297	0
2.5297	7
2.53218	7
2.53218	0
2.53465	0
2.53465	7
2.53713	7
2.53713	0
2.5396	0
2.5396	7
2.54208	7
2.54208	0
2.54455	0
2.54455	7
2.54703	7
2.54703	0
2.5495	0
2.5495	7
2.55198	7
2.55198	0
2.55446	0
2.55446	7
2.55693	7
2.55693	0
2.55941	0
2.55941	7
2.56188	7
2.56188	0
2.56436	0
2.56436	7
2.56683	7
2.56683	0
2.56931	0
2.56931	7
2.57178	7
2.57178	0
2.57426	0
2.57426	7
2.57673	7
2.57673	0
2.57921	0
2.57921	7
2.58168	7
2.58168	0
2.58416	0
2.58416	7
2.58663	7
2.58663	0
2.58911	0
2.58911	7
2.59158	7
2.59158	0
2.59406	0
2.59406	7
2.59653	7
2.59653	0
2.59901	0
2.59901	7
2.60149	7
2.60149	0
2.60396	0
2.60396	7
2.60644	7
2.60644	0
2.60891	0
2.60891	7
2.61139	7
2.61139	0
2.61386	0
2.61386	7
2.61634	7
2.61634	0
2.61881	0
2.61881	7
2.62129	7
2.62129	0
2.62376	0
2.62376	7
2.62624	7
2.62624	0
2.62871	0
2.62871	7
2.63119	7
2.63119	0
2.63366	0
2.63366	7
2.63614	7
2.63614	0
2.63861	0
2.63861	7
2.64109	7
2.64109	0
2.64356	0
2.64356	7
2.64604	7
2.64604	0
2.64851	0
2.64851	7
2.65099	7
2.65099	0
2.65347	0
2.65347	7
2.65594	7
2.65594	0
2.65842	0
2.65842	7
2.66089	7
2.66089	0
2.66337	0
2.66337	7
2.66584	7
2.66584	0
2.66832	0
2.66832	7
2.67079	7
2.67079	0
2.67327	0
2.67327	7
2.67574	7
2.67574	0
2.67822	0
2.67822	7
2.68069	7
2.68069	0
2.68317	0
2.68317	7
2.68564	7
2.68564	0
2.68812	0
2.68812	7
2.69059	7
2.69059	0
2.69307	0
2.69307	7
2.69554	7
2.69554	0
2.69802	0
2.69802	7
2.7005	7
2.7005	0
2.70297	0
2.70297	7
2.70545	7
2.70545	0
2.70792	0
2.70792	7
2.7104	7
2.7104	0
2.71287	0
2.71287	7
2.71535	7
2.71535	0
2.71782	0
2.71782	7
2.7203	7
2.7203	0
2.72277	0
2.72277	7
2.72525	7
2.72525	0
2.72772	0
2.72772	7
2.7302	7
2.7302	0
2.73267	0
2.73267	7
2.73515	7
2.73515	0
2.73762	0
2.73762	7
2.7401	7
2.7401	0
2.74257	0
2.74257	7
2.74505	7
2.74505	0
2.74752	0
2.74752	7
2.75	7
2.75	0
2.75248	0
2.75248	7
2.75495	7
2.75495	0
2.75743	0
2.75743	7
2.7599	7
2.7599	0
2.76238	0
2.76238	7
2.76485	7
2.76485	0
2.76733	0
2.76733	7
2.7698	7
2.7698	0
2.77228	0
2.77228	7
2.77475	7
2.77475	0
2.77723	0
2.77723	7
2.7797	7
2.7797	0
2.78218	0
2.78218	7
2.78465	7
2.78465	0
2.78713	0
2.78713	7
2.7896	7
2.7896	0
2.79208	0
2.79208	7
2.79455	7
2.79455	0
2.79703	0
2.79703	7
2.7995	7
2.7995	0
2.80198	0
2.80198	7
2.80446	7
2.80446	0
2.80693	0
2.80693	7
2.80941	7
2.80941	0
2.81188	0
2.81188	7
2.81436	7
2.81436	0
2.81683	0
2.81683	7
2.81931	7
2.81931	0
2.82178	0
2.82178	7
2.82426	7
2.82426	0
2.82673	0
2.82673	7
2.82921	7
2.82921	0
2.83168	0
2.83168	7
2.83416	7
2.83416	0
2.83663	0
2.83663	7
2.83911	7
2.83911	0
2.84158	0
2.84158	7
2.84406	7
2.84406	0
2.84653	0
2.84653	7
2.84901	7
2.84901	0
2.85149	0
2.85149	7
2.85396	7
2.85396	0
2.85644	0
2.85644	7
2.85891	7
2.85891	0
2.86139	0
2.86139	7
2.86386	7
2.86386	0
2.86634	0
2.86634	7
2.86881	7
2.86881	0
2.87129	0
2.87129	7
2.87376	7
2.87376	0
2.87624	0
2.87624	7
2.87871	7
2.87871	0
2.88119	0
2.88119	7
2.88366	7
2.88366	0
2.88614	0
2.88614	7
2.88861	7
2.88861	0
2.89109	0
2.89109	7
2.89356	7
2.89356	0
2.89604	0
2.89604	7
2.89851	7
2.89851	0
2.90099	0
2.90099	7
2.90347	7
2.90347	0
2.90594	0
2.90594	7
2.90842	7
2.90842	0
2.91089	0
2.91089	7
2.91337	7
2.91337	0
2.91584	0
2.91584	7
2.91832	7
2.91832	0
2.92079	0
2.92079	7
2.92327	7
2.92327	0
2.92574	0
2.92574	7
2.92822	7
2.92822	0
2.93069	0
2.93069	7
2.93317	7
2.93317	0
2.93564	0
2.93564	7
2.93812	7
2.93812	0
2.94059	0
2.94059	7
2.94307	7
2.94307	0
2.94554	0
2.94554	7
2.94802	7
2.94802	0
2.9505	0
2.9505	7
2.95297	7
2.95297	0
2.95545	0
2.95545	7
2.95792	7
2.95792	0
2.9604	0
2.9604	7
2.96287	7
2.96287	0
2.96535	0
2.96535	7
2.96782	7
2.96782	0
2.9703	0
2.9703	7
2.97277	7
2.97277	0
2.97525	0
2.97525	7
2.97772	7
2.97772	0
2.9802	0
2.9802	7
2.98267	7
2.98267	0
2.98515	0
2.98515	7
2.98762	7
2.98762	0
2.9901	0
2.9901	7
2.99257	7
2.99257	0
2.99505	0
2.99505	7
2.99752	7
2.99752	0
3	0
3	16
3.00248	16
3.00248	0
3.00495	0
3.00495	16
3.00743	16
3.00743	0
3.0099	0
3.0099	16
3.01238	16
3.01238	0
3.01485	0
3.01485	16
3.01733	16
3.01733	0
3.0198	0
3.0198	16
3.02228	16
3.02228	0
3.02475	0
3.02475	16
3.02723	16
3.02723	0
3.0297	0
3.0297	16
3.03218	16
3.03218	0
3.03465	0
3.03465	16
3.03713	16
3.03713	0
3.0396	0
3.0396	16
3.04208	16
3.04208	0
3.04455	0
3.04455	16
3.04703	16
3.04703	0
3.0495	0
3.0495	16
3.05198	16
3.05198	0
3.05446	0
3.05446	16
3.05693	16
3.05693	0
3.05941	0
3.05941	16
3.06188	16
3.06188	0
3.06436	0
3.06436	16
3.06683	16
3.06683	0
3.06931	0
3.06931	16
3.07178	16
3.07178	0
3.07426	0
3.07426	16
3.07673	16
3.07673	0
3.07921	0
3.07921	16
3.08168	16
3.08168	0
3.08416	0
3.08416	16
3.08663	16
3.08663	0
3.08911	0
3.08911	16
3.09158	16
3.09158	0
3.09406	0
3.09406	16
3.09653	16
3.09653	0
3.09901	0
3.09901	16
3.10149	16
3.10149	0
3.10396	0
3.10396	16
3.10644	16
3.10644	0
3.10891	0
3.10891	16
3.11139	16
3.11139	0
3.11386	0
3.11386	16
3.11634	16
3.11634	0
3.11881	0
3.11881	16
3.12129	16
3.12129	0
3.12376	0
3.12376	16
3.12624	16
3.12624	0
3.12871	0
3.12871	16
3.13119	16
3.13119	0
3.13366	0
3.13366	16
3.13614	16
3.13614	0
3.13861	0
3.13861	16
3.14109	16
3.14109	0
3.14356	0
3.14356	16
3.14604	16
3.14604	0
3.14851	0
3.14851	16
3.15099	16
3.15099	0
3.15347	0
3.15347	16
3.15594	16
3.15594	0
3.15842	0
3.15842	16
3.16089	16
3.16089	0
3.16337	0
3.16337	16
3.16584	16
3.16584	0
3.16832	0
3.16832	16
3.17079	16
3.17079	0
3.17327	0
3.17327	16
3.17574	16
3.17574	0
3.17822	0
3.17822	16
3.18069	16
3.18069	0
3.18317	0
3.18317	16
3.18564	16
3.18564	0
3.18812	0
3.18812	16
3.19059	16
3.19059	0
3.19307	0
3.19307	16
3.19554	16
3.19554	0
3.19802	0
3.19802	16
3.2005	16
3.2005	0
3.20297	0
3.20297	16
3.20545	16
3.20545	0
3.20792	0
3.20792	16
3.2104	16
3.2104	0
3.21287	0
3.21287	16
3.21535	16
3.21535	0
3.21782	0
3.21782	16
3.2203	16
3.2203	0
3.22277	0
3.22277	16
3.22525	16
3.22525	0
3.22772	0
3.22772	16
3.2302	16
3.2302	0
3.23267	0
3.23267	16
3.23515	16
3.23515	0
3.23762	0
3.23762	16
3.2401	16
3.2401	0
3.24257	0
3.24257	16
3.24505	16
3.24505	0
3.24752	0
3.24752	16
3.25	16
3.25	0
3.25248	0
3.25248	16
3.25495	16
3.25495	0
3.25743	0
3.25743	16
3.2599	16
3.2599	0
3.26238	0
3.26238	16
3.26485	16
3.26485	0
3.26733	0
3.26733	16
3.2698	16
3.2698	0
3.27228	0
3.27228	16
3.27475	16
3.27475	0
3.27723	0
3.27723	16
3.2797	16
3.2797	0
3.28218	0
3.28218	16
3.28465	16
3.28465	0
3.28713	0
3.28713	16
3.2896	16
3.2896	0
3.29208	0
3.29208	16
3.29455	16
3.29455	0
3.29703	0
3.29703	16
3.2995	16
3.2995	0
3.30198	0
3.30198	16
3.30446	16
3.30446	0
3.30693	0
3.30693	16
3.30941	16
3.30941	0
3.31188	0
3.31188	16
3.31436	16
3.31436	0
3.31683	0
3.31683	16
3.31931	16
3.31931	0
3.32178	0
3.32178	16
3.32426	16
3.32426	0
3.32673	0
3.32673	16
3.32921	16
3.32921	0
3.33168	0
3.33168	16
3.33416	16
3.33416	0
3.33663	0
3.33663	16
3.33911	16
3.33911	0
3.34158	0
3.34158	16
3.34406	16
3.34406	0
3.34653	0
3.34653	16
3.34901	16
3.34901	0
3.35149	0
3.35149	16
3.35396	16
3.35396	0
3.35644	0
3.35644	16
3.35891	16
3.35891	0
3.36139	0
3.36139	16
3.36386	16
3.36386	0
3.36634	0
3.36634	16
3.36881	16
3.36881	0
3.37129	0
3.37129	16
3.37376	16
3.37376	0
3.37624	0
3.37624	16
3.37871	16
3.37871	0
3.38119	0
3.38119	16
3.38366	16
3.38366	0
3.38614	0
3.38614	16
3.38861	16
3.38861	0
3.39109	0
3.39109	16
3.39356	16
3.39356	0
3.39604	0
3.39604	16
3.39851	16
3.39851	0
3.40099	0
3.40099	16
3.40347	16
3.40347	0
3.40594	0
3.40594	16
3.40842	16
3.40842	0
3.41089	0
3.41089	16
3.41337	16
3.41337	0
3.41584	0
3.41584	16
3.41832	16
3.41832	0
3.42079	0
3.42079	16
3.42327	16
3.42327	0
3.42574	0
3.42574	16
3.42822	16
3.42822	0
3.43069	0
3.43069	16
3.43317	16
3.43317	0
3.43564	0
3.43564	16
3.43812	16
3.43812	0
3.44059	0
3.44059	16
3.44307	16
3.44307	0
3.44554	0
3.44554	16
3.44802	16
3.44802	0
3.4505	0
3.4505	16
3.45297	16
3.45297	0
3.45545	0
3.45545	16
3.45792	16
3.45792	0
3.4604	0
3.4604	16
3.46287	16
3.46287	0
3.46535	0
3.46535	16
3.46782	16
3.46782	0
3.4703	0
3.4703	16
3.47277	16
3.47277	0
[truncated: 1,636 more rows]

## Sheet: Снеж.плесень_HID4
5	0	1	0
5	2	1	0
5.00397	2	1.5	0
5.00397	0	1.5	0
5.00794	0	1.5	0
5.00794	2	2	0
5.0119	2	2	0
5.0119	0	2	0
5.01587	0	2.5	0
5.01587	2	2.5	0
5.01984	2	2.5	0
5.01984	0	3	0
5.02381	0	3	0
5.02381	2	3	0
5.02778	2	3.5	0
5.02778	0	3.5	0
5.03175	0	3.5	0
5.03175	2	4	0
5.03571	2	4	0
5.03571	0	4	0
5.03968	0	4.5	0
5.03968	2	4.5	0
5.04365	2	4.5	0
5.04365	0	5	0
5.04762	0	5	0
5.04762	2	5	2
5.05159	2	5.5	2
5.05159	0	5.5	0
5.05556	0	5.5	1
5.05556	2	6	1
5.05952	2	6	0
5.05952	0	6	6
5.06349	0	6.5	6
5.06349	2	6.5	0
5.06746	2	6.5	4
5.06746	0	7	4
5.07143	0	7	0
5.07143	2	7	5
5.0754	2	7.5	5
5.0754	0	7.5	0
5.07937	0	7.5	7
5.07937	2	8	7
5.08333	2	8	0
5.08333	0	8	3
5.0873	0	8.5	3
5.0873	2	8.5	0
5.09127	2	8.5	1
5.09127	0	9	1
5.09524	0	9	0
5.09524	2
5.09921	2
5.09921	0
5.10317	0
5.10317	2
5.10714	2
5.10714	0
5.11111	0
5.11111	2
5.11508	2
5.11508	0
5.11905	0
5.11905	2
5.12302	2
5.12302	0
5.12698	0
5.12698	2
5.13095	2
5.13095	0
5.13492	0
5.13492	2
5.13889	2
5.13889	0
5.14286	0
5.14286	2
5.14683	2
5.14683	0
5.15079	0
5.15079	2
5.15476	2
5.15476	0
5.15873	0
5.15873	2
5.1627	2
5.1627	0
5.16667	0
5.16667	2
5.17063	2
5.17063	0
5.1746	0
5.1746	2
5.17857	2
5.17857	0
5.18254	0
5.18254	2
5.18651	2
5.18651	0
5.19048	0
5.19048	2
5.19444	2
5.19444	0
5.19841	0
5.19841	2
5.20238	2
5.20238	0
5.20635	0
5.20635	2
5.21032	2
5.21032	0
5.21429	0
5.21429	2
5.21825	2
5.21825	0
5.22222	0
5.22222	2
5.22619	2
5.22619	0
5.23016	0
5.23016	2
5.23413	2
5.23413	0
5.2381	0
5.2381	2
5.24206	2
5.24206	0
5.24603	0
5.24603	2
5.25	2
5.25	0
5.25397	0
5.25397	2
5.25794	2
5.25794	0
5.2619	0
5.2619	2
5.26587	2
5.26587	0
5.26984	0
5.26984	2
5.27381	2
5.27381	0
5.27778	0
5.27778	2
5.28175	2
5.28175	0
5.28571	0
5.28571	2
5.28968	2
5.28968	0
5.29365	0
5.29365	2
5.29762	2
5.29762	0
5.30159	0
5.30159	2
5.30556	2
5.30556	0
5.30952	0
5.30952	2
5.31349	2
5.31349	0
5.31746	0
5.31746	2
5.32143	2
5.32143	0
5.3254	0
5.3254	2
5.32937	2
5.32937	0
5.33333	0
5.33333	2
5.3373	2
5.3373	0
5.34127	0
5.34127	2
5.34524	2
5.34524	0
5.34921	0
5.34921	2
5.35317	2
5.35317	0
5.35714	0
5.35714	2
5.36111	2
5.36111	0
5.36508	0
5.36508	2
5.36905	2
5.36905	0
5.37302	0
5.37302	2
5.37698	2
5.37698	0
5.38095	0
5.38095	2
5.38492	2
5.38492	0
5.38889	0
5.38889	2
5.39286	2
5.39286	0
5.39683	0
5.39683	2
5.40079	2
5.40079	0
5.40476	0
5.40476	2
5.40873	2
5.40873	0
5.4127	0
5.4127	2
5.41667	2
5.41667	0
5.42063	0
5.42063	2
5.4246	2
5.4246	0
5.42857	0
5.42857	2
5.43254	2
5.43254	0
5.43651	0
5.43651	2
5.44048	2
5.44048	0
5.44444	0
5.44444	2
5.44841	2
5.44841	0
5.45238	0
5.45238	2
5.45635	2
5.45635	0
5.46032	0
5.46032	2
5.46429	2
5.46429	0
5.46825	0
5.46825	2
5.47222	2
5.47222	0
5.47619	0
5.47619	2
5.48016	2
5.48016	0
5.48413	0
5.48413	2
5.4881	2
5.4881	0
5.49206	0
5.49206	2
5.49603	2
5.49603	0
5.5	0
5.5	1
5.50397	1
5.50397	0
5.50794	0
5.50794	1
5.5119	1
5.5119	0
5.51587	0
5.51587	1
5.51984	1
5.51984	0
5.52381	0
5.52381	1
5.52778	1
5.52778	0
5.53175	0
5.53175	1
5.53571	1
5.53571	0
5.53968	0
5.53968	1
5.54365	1
5.54365	0
5.54762	0
5.54762	1
5.55159	1
5.55159	0
5.55556	0
5.55556	1
5.55952	1
5.55952	0
5.56349	0
5.56349	1
5.56746	1
5.56746	0
5.57143	0
5.57143	1
5.5754	1
5.5754	0
5.57937	0
5.57937	1
5.58333	1
5.58333	0
5.5873	0
5.5873	1
5.59127	1
5.59127	0
5.59524	0
5.59524	1
5.59921	1
5.59921	0
5.60317	0
5.60317	1
5.60714	1
5.60714	0
5.61111	0
5.61111	1
5.61508	1
5.61508	0
5.61905	0
5.61905	1
5.62302	1
5.62302	0
5.62698	0
5.62698	1
5.63095	1
5.63095	0
5.63492	0
5.63492	1
5.63889	1
5.63889	0
5.64286	0
5.64286	1
5.64683	1
5.64683	0
5.65079	0
5.65079	1
5.65476	1
5.65476	0
5.65873	0
5.65873	1
5.6627	1
5.6627	0
5.66667	0
5.66667	1
5.67063	1
5.67063	0
5.6746	0
5.6746	1
5.67857	1
5.67857	0
5.68254	0
5.68254	1
5.68651	1
5.68651	0
5.69048	0
5.69048	1
5.69444	1
5.69444	0
5.69841	0
5.69841	1
5.70238	1
5.70238	0
5.70635	0
5.70635	1
5.71032	1
5.71032	0
5.71429	0
5.71429	1
5.71825	1
5.71825	0
5.72222	0
5.72222	1
5.72619	1
5.72619	0
5.73016	0
5.73016	1
5.73413	1
5.73413	0
5.7381	0
5.7381	1
5.74206	1
5.74206	0
5.74603	0
5.74603	1
5.75	1
5.75	0
5.75397	0
5.75397	1
5.75794	1
5.75794	0
5.7619	0
5.7619	1
5.76587	1
5.76587	0
5.76984	0
5.76984	1
5.77381	1
5.77381	0
5.77778	0
5.77778	1
5.78175	1
5.78175	0
5.78571	0
5.78571	1
5.78968	1
5.78968	0
5.79365	0
5.79365	1
5.79762	1
5.79762	0
5.80159	0
5.80159	1
5.80556	1
5.80556	0
5.80952	0
5.80952	1
5.81349	1
5.81349	0
5.81746	0
5.81746	1
5.82143	1
5.82143	0
5.8254	0
5.8254	1
5.82937	1
5.82937	0
5.83333	0
5.83333	1
5.8373	1
5.8373	0
5.84127	0
5.84127	1
5.84524	1
5.84524	0
5.84921	0
5.84921	1
5.85317	1
5.85317	0
5.85714	0
5.85714	1
5.86111	1
5.86111	0
5.86508	0
5.86508	1
5.86905	1
5.86905	0
5.87302	0
5.87302	1
5.87698	1
5.87698	0
5.88095	0
5.88095	1
5.88492	1
5.88492	0
5.88889	0
5.88889	1
5.89286	1
5.89286	0
5.89683	0
5.89683	1
5.90079	1
5.90079	0
5.90476	0
5.90476	1
5.90873	1
5.90873	0
5.9127	0
5.9127	1
5.91667	1
5.91667	0
5.92063	0
5.92063	1
5.9246	1
5.9246	0
5.92857	0
5.92857	1
5.93254	1
5.93254	0
5.93651	0
5.93651	1
5.94048	1
5.94048	0
5.94444	0
5.94444	1
5.94841	1
5.94841	0
5.95238	0
5.95238	1
5.95635	1
5.95635	0
5.96032	0
5.96032	1
5.96429	1
5.96429	0
5.96825	0
5.96825	1
5.97222	1
5.97222	0
5.97619	0
5.97619	1
5.98016	1
5.98016	0
5.98413	0
5.98413	1
5.9881	1
5.9881	0
5.99206	0
5.99206	1
5.99603	1
5.99603	0
6	0
6	6
6.00397	6
6.00397	0
6.00794	0
6.00794	6
6.0119	6
6.0119	0
6.01587	0
6.01587	6
6.01984	6
6.01984	0
6.02381	0
6.02381	6
6.02778	6
6.02778	0
6.03175	0
6.03175	6
6.03571	6
6.03571	0
6.03968	0
6.03968	6
6.04365	6
6.04365	0
6.04762	0
6.04762	6
6.05159	6
6.05159	0
6.05556	0
6.05556	6
6.05952	6
6.05952	0
6.06349	0
6.06349	6
6.06746	6
6.06746	0
6.07143	0
6.07143	6
6.0754	6
6.0754	0
6.07937	0
6.07937	6
6.08333	6
6.08333	0
6.0873	0
6.0873	6
6.09127	6
6.09127	0
6.09524	0
6.09524	6
6.09921	6
6.09921	0
6.10317	0
6.10317	6
6.10714	6
6.10714	0
6.11111	0
6.11111	6
6.11508	6
6.11508	0
6.11905	0
6.11905	6
6.12302	6
6.12302	0
6.12698	0
6.12698	6
6.13095	6
6.13095	0
6.13492	0
6.13492	6
6.13889	6
6.13889	0
6.14286	0
6.14286	6
6.14683	6
6.14683	0
6.15079	0
6.15079	6
6.15476	6
6.15476	0
6.15873	0
6.15873	6
6.1627	6
6.1627	0
6.16667	0
6.16667	6
6.17063	6
6.17063	0
6.1746	0
6.1746	6
6.17857	6
6.17857	0
6.18254	0
6.18254	6
6.18651	6
6.18651	0
6.19048	0
6.19048	6
6.19444	6
6.19444	0
6.19841	0
6.19841	6
6.20238	6
6.20238	0
6.20635	0
6.20635	6
6.21032	6
6.21032	0
6.21429	0
6.21429	6
6.21825	6
6.21825	0
6.22222	0
6.22222	6
6.22619	6
6.22619	0
6.23016	0
6.23016	6
6.23413	6
6.23413	0
6.2381	0
6.2381	6
6.24206	6
6.24206	0
6.24603	0
6.24603	6
6.25	6
6.25	0
6.25397	0
6.25397	6
6.25794	6
6.25794	0
6.2619	0
6.2619	6
6.26587	6
6.26587	0
6.26984	0
6.26984	6
6.27381	6
6.27381	0
6.27778	0
6.27778	6
6.28175	6
6.28175	0
6.28571	0
6.28571	6
6.28968	6
6.28968	0
6.29365	0
6.29365	6
6.29762	6
6.29762	0
6.30159	0
6.30159	6
6.30556	6
6.30556	0
6.30952	0
6.30952	6
6.31349	6
6.31349	0
6.31746	0
6.31746	6
6.32143	6
6.32143	0
6.3254	0
6.3254	6
6.32937	6
6.32937	0
6.33333	0
6.33333	6
6.3373	6
6.3373	0
6.34127	0
6.34127	6
6.34524	6
6.34524	0
6.34921	0
6.34921	6
6.35317	6
6.35317	0
6.35714	0
6.35714	6
6.36111	6
6.36111	0
6.36508	0
6.36508	6
6.36905	6
6.36905	0
6.37302	0
6.37302	6
6.37698	6
6.37698	0
6.38095	0
6.38095	6
6.38492	6
6.38492	0
6.38889	0
6.38889	6
6.39286	6
6.39286	0
6.39683	0
6.39683	6
6.40079	6
6.40079	0
6.40476	0
6.40476	6
6.40873	6
6.40873	0
6.4127	0
6.4127	6
6.41667	6
6.41667	0
6.42063	0
6.42063	6
6.4246	6
6.4246	0
6.42857	0
6.42857	6
6.43254	6
6.43254	0
6.43651	0
6.43651	6
6.44048	6
6.44048	0
6.44444	0
6.44444	6
6.44841	6
6.44841	0
6.45238	0
6.45238	6
6.45635	6
6.45635	0
6.46032	0
6.46032	6
6.46429	6
6.46429	0
6.46825	0
6.46825	6
6.47222	6
6.47222	0
6.47619	0
6.47619	6
6.48016	6
6.48016	0
6.48413	0
6.48413	6
6.4881	6
6.4881	0
6.49206	0
6.49206	6
6.49603	6
6.49603	0
6.5	0
6.5	4
6.50397	4
6.50397	0
6.50794	0
6.50794	4
6.5119	4
6.5119	0
6.51587	0
6.51587	4
6.51984	4
6.51984	0
6.52381	0
6.52381	4
6.52778	4
6.52778	0
6.53175	0
6.53175	4
6.53571	4
6.53571	0
6.53968	0
6.53968	4
6.54365	4
6.54365	0
6.54762	0
6.54762	4
6.55159	4
6.55159	0
6.55556	0
6.55556	4
6.55952	4
6.55952	0
6.56349	0
6.56349	4
6.56746	4
6.56746	0
6.57143	0
6.57143	4
6.5754	4
6.5754	0
6.57937	0
6.57937	4
6.58333	4
6.58333	0
6.5873	0
6.5873	4
6.59127	4
6.59127	0
6.59524	0
6.59524	4
6.59921	4
6.59921	0
6.60317	0
6.60317	4
6.60714	4
6.60714	0
6.61111	0
6.61111	4
6.61508	4
6.61508	0
6.61905	0
6.61905	4
6.62302	4
6.62302	0
6.62698	0
6.62698	4
6.63095	4
6.63095	0
6.63492	0
6.63492	4
6.63889	4
6.63889	0
6.64286	0
6.64286	4
6.64683	4
6.64683	0
6.65079	0
6.65079	4
6.65476	4
6.65476	0
6.65873	0
6.65873	4
6.6627	4
6.6627	0
6.66667	0
6.66667	4
6.67063	4
6.67063	0
6.6746	0
6.6746	4
6.67857	4
6.67857	0
6.68254	0
6.68254	4
6.68651	4
6.68651	0
6.69048	0
6.69048	4
6.69444	4
6.69444	0
6.69841	0
6.69841	4
6.70238	4
6.70238	0
6.70635	0
6.70635	4
6.71032	4
6.71032	0
6.71429	0
6.71429	4
6.71825	4
6.71825	0
6.72222	0
6.72222	4
6.72619	4
6.72619	0
6.73016	0
6.73016	4
6.73413	4
6.73413	0
6.7381	0
6.7381	4
6.74206	4
6.74206	0
6.74603	0
6.74603	4
6.75	4
6.75	0
6.75397	0
6.75397	4
6.75794	4
6.75794	0
6.7619	0
6.7619	4
6.76587	4
6.76587	0
6.76984	0
6.76984	4
6.77381	4
6.77381	0
6.77778	0
6.77778	4
6.78175	4
6.78175	0
6.78571	0
6.78571	4
6.78968	4
6.78968	0
6.79365	0
6.79365	4
6.79762	4
6.79762	0
6.80159	0
6.80159	4
6.80556	4
6.80556	0
6.80952	0
6.80952	4
6.81349	4
6.81349	0
6.81746	0
6.81746	4
6.82143	4
6.82143	0
6.8254	0
6.8254	4
6.82937	4
6.82937	0
6.83333	0
6.83333	4
6.8373	4
6.8373	0
6.84127	0
6.84127	4
6.84524	4
6.84524	0
6.84921	0
6.84921	4
6.85317	4
6.85317	0
6.85714	0
6.85714	4
6.86111	4
6.86111	0
6.86508	0
6.86508	4
6.86905	4
6.86905	0
6.87302	0
6.87302	4
6.87698	4
6.87698	0
6.88095	0
6.88095	4
6.88492	4
6.88492	0
6.88889	0
6.88889	4
6.89286	4
6.89286	0
6.89683	0
6.89683	4
6.90079	4
6.90079	0
6.90476	0
6.90476	4
6.90873	4
6.90873	0
6.9127	0
6.9127	4
6.91667	4
6.91667	0
6.92063	0
6.92063	4
6.9246	4
6.9246	0
6.92857	0
6.92857	4
6.93254	4
6.93254	0
6.93651	0
6.93651	4
6.94048	4
6.94048	0
6.94444	0
6.94444	4
6.94841	4
6.94841	0
6.95238	0
6.95238	4
6.95635	4
6.95635	0
6.96032	0
6.96032	4
6.96429	4
6.96429	0
6.96825	0
6.96825	4
6.97222	4
6.97222	0
6.97619	0
6.97619	4
6.98016	4
6.98016	0
6.98413	0
6.98413	4
6.9881	4
6.9881	0
6.99206	0
6.99206	4
6.99603	4
6.99603	0
7	0
7	5
7.00397	5
7.00397	0
7.00794	0
7.00794	5
7.0119	5
7.0119	0
7.01587	0
7.01587	5
7.01984	5
7.01984	0
7.02381	0
7.02381	5
7.02778	5
7.02778	0
7.03175	0
7.03175	5
7.03571	5
7.03571	0
7.03968	0
7.03968	5
7.04365	5
7.04365	0
7.04762	0
7.04762	5
7.05159	5
7.05159	0
7.05556	0
7.05556	5
7.05952	5
7.05952	0
7.06349	0
7.06349	5
7.06746	5
7.06746	0
7.07143	0
7.07143	5
7.0754	5
7.0754	0
7.07937	0
7.07937	5
7.08333	5
7.08333	0
7.0873	0
7.0873	5
7.09127	5
7.09127	0
7.09524	0
7.09524	5
7.09921	5
7.09921	0
7.10317	0
7.10317	5
7.10714	5
7.10714	0
7.11111	0
7.11111	5
7.11508	5
7.11508	0
7.11905	0
7.11905	5
7.12302	5
7.12302	0
7.12698	0
7.12698	5
7.13095	5
7.13095	0
7.13492	0
7.13492	5
7.13889	5
7.13889	0
7.14286	0
7.14286	5
7.14683	5
7.14683	0
7.15079	0
7.15079	5
7.15476	5
7.15476	0
7.15873	0
7.15873	5
7.1627	5
7.1627	0
7.16667	0
7.16667	5
7.17063	5
7.17063	0
7.1746	0
7.1746	5
7.17857	5
7.17857	0
7.18254	0
7.18254	5
7.18651	5
7.18651	0
7.19048	0
7.19048	5
7.19444	5
7.19444	0
7.19841	0
7.19841	5
7.20238	5
7.20238	0
7.20635	0
7.20635	5
7.21032	5
7.21032	0
7.21429	0
7.21429	5
7.21825	5
7.21825	0
7.22222	0
7.22222	5
7.22619	5
7.22619	0
7.23016	0
7.23016	5
7.23413	5
7.23413	0
7.2381	0
7.2381	5
7.24206	5
7.24206	0
7.24603	0
7.24603	5
7.25	5
7.25	0
7.25397	0
7.25397	5
7.25794	5
7.25794	0
7.2619	0
7.2619	5
7.26587	5
7.26587	0
7.26984	0
7.26984	5
7.27381	5
7.27381	0
7.27778	0
7.27778	5
7.28175	5
7.28175	0
7.28571	0
7.28571	5
7.28968	5
7.28968	0
7.29365	0
7.29365	5
7.29762	5
7.29762	0
7.30159	0
7.30159	5
7.30556	5
7.30556	0
7.30952	0
7.30952	5
7.31349	5
7.31349	0
7.31746	0
7.31746	5
7.32143	5
7.32143	0
7.3254	0
7.3254	5
7.32937	5
7.32937	0
7.33333	0
7.33333	5
7.3373	5
7.3373	0
7.34127	0
7.34127	5
7.34524	5
7.34524	0
7.34921	0
7.34921	5
7.35317	5
7.35317	0
7.35714	0
7.35714	5
7.36111	5
7.36111	0
7.36508	0
7.36508	5
7.36905	5
7.36905	0
7.37302	0
7.37302	5
7.37698	5
7.37698	0
7.38095	0
7.38095	5
7.38492	5
7.38492	0
7.38889	0
7.38889	5
7.39286	5
7.39286	0
7.39683	0
7.39683	5
7.40079	5
7.40079	0
7.40476	0
7.40476	5
7.40873	5
7.40873	0
7.4127	0
7.4127	5
7.41667	5
7.41667	0
7.42063	0
7.42063	5
7.4246	5
7.4246	0
7.42857	0
7.42857	5
7.43254	5
7.43254	0
7.43651	0
7.43651	5
7.44048	5
7.44048	0
7.44444	0
7.44444	5
7.44841	5
7.44841	0
7.45238	0
7.45238	5
7.45635	5
7.45635	0
7.46032	0
7.46032	5
7.46429	5
7.46429	0
7.46825	0
7.46825	5
7.47222	5
7.47222	0
7.47619	0
7.47619	5
7.48016	5
7.48016	0
7.48413	0
7.48413	5
7.4881	5
7.4881	0
7.49206	0
7.49206	5
7.49603	5
7.49603	0
7.5	0
7.5	7
7.50397	7
7.50397	0
7.50794	0
7.50794	7
7.5119	7
7.5119	0
7.51587	0
7.51587	7
7.51984	7
7.51984	0
7.52381	0
7.52381	7
7.52778	7
7.52778	0
7.53175	0
7.53175	7
7.53571	7
7.53571	0
7.53968	0
7.53968	7
7.54365	7
7.54365	0
7.54762	0
7.54762	7
7.55159	7
7.55159	0
7.55556	0
7.55556	7
7.55952	7
7.55952	0
7.56349	0
7.56349	7
7.56746	7
7.56746	0
7.57143	0
7.57143	7
7.5754	7
7.5754	0
7.57937	0
7.57937	7
7.58333	7
7.58333	0
7.5873	0
7.5873	7
7.59127	7
7.59127	0
7.59524	0
7.59524	7
7.59921	7
7.59921	0
7.60317	0
7.60317	7
7.60714	7
7.60714	0
7.61111	0
7.61111	7
7.61508	7
7.61508	0
7.61905	0
7.61905	7
7.62302	7
7.62302	0
7.62698	0
7.62698	7
7.63095	7
7.63095	0
7.63492	0
7.63492	7
7.63889	7
7.63889	0
7.64286	0
7.64286	7
7.64683	7
7.64683	0
7.65079	0
7.65079	7
7.65476	7
7.65476	0
7.65873	0
7.65873	7
7.6627	7
7.6627	0
7.66667	0
7.66667	7
7.67063	7
7.67063	0
7.6746	0
7.6746	7
7.67857	7
7.67857	0
7.68254	0
7.68254	7
7.68651	7
7.68651	0
7.69048	0
7.69048	7
7.69444	7
7.69444	0
7.69841	0
7.69841	7
7.70238	7
7.70238	0
7.70635	0
7.70635	7
7.71032	7
7.71032	0
7.71429	0
7.71429	7
7.71825	7
7.71825	0
7.72222	0
7.72222	7
7.72619	7
7.72619	0
7.73016	0
7.73016	7
7.73413	7
7.73413	0
7.7381	0
7.7381	7
7.74206	7
7.74206	0
7.74603	0
7.74603	7
7.75	7
7.75	0
7.75397	0
7.75397	7
7.75794	7
7.75794	0
7.7619	0
7.7619	7
7.76587	7
7.76587	0
7.76984	0
7.76984	7
7.77381	7
7.77381	0
7.77778	0
7.77778	7
7.78175	7
7.78175	0
7.78571	0
7.78571	7
7.78968	7
7.78968	0
7.79365	0
7.79365	7
7.79762	7
7.79762	0
7.80159	0
7.80159	7
7.80556	7
7.80556	0
7.80952	0
7.80952	7
7.81349	7
7.81349	0
7.81746	0
7.81746	7
7.82143	7
7.82143	0
7.8254	0
7.8254	7
7.82937	7
7.82937	0
7.83333	0
7.83333	7
7.8373	7
7.8373	0
7.84127	0
7.84127	7
7.84524	7
7.84524	0
7.84921	0
7.84921	7
7.85317	7
7.85317	0
7.85714	0
7.85714	7
7.86111	7
7.86111	0
7.86508	0
7.86508	7
7.86905	7
7.86905	0
7.87302	0
7.87302	7
7.87698	7
7.87698	0
7.88095	0
7.88095	7
7.88492	7
7.88492	0
7.88889	0
7.88889	7
7.89286	7
7.89286	0
7.89683	0
7.89683	7
7.90079	7
7.90079	0
7.90476	0
7.90476	7
7.90873	7
7.90873	0
7.9127	0
7.9127	7
7.91667	7
7.91667	0
7.92063	0
7.92063	7
7.9246	7
7.9246	0
7.92857	0
7.92857	7
7.93254	7
7.93254	0
7.93651	0
7.93651	7
7.94048	7
7.94048	0
7.94444	0
7.94444	7
7.94841	7
7.94841	0
7.95238	0
7.95238	7
7.95635	7
7.95635	0
7.96032	0
7.96032	7
7.96429	7
7.96429	0
7.96825	0
7.96825	7
7.97222	7
7.97222	0
7.97619	0
7.97619	7
7.98016	7
7.98016	0
7.98413	0
7.98413	7
7.9881	7
7.9881	0
7.99206	0
7.99206	7
7.99603	7
7.99603	0
8	0
8	3
8.00397	3
8.00397	0
8.00794	0
8.00794	3
8.0119	3
8.0119	0
8.01587	0
8.01587	3
8.01984	3
8.01984	0
8.02381	0
8.02381	3
8.02778	3
8.02778	0
8.03175	0
8.03175	3
8.03571	3
8.03571	0
8.03968	0
8.03968	3
8.04365	3
8.04365	0
8.04762	0
8.04762	3
8.05159	3
8.05159	0
8.05556	0
8.05556	3
8.05952	3
8.05952	0
8.06349	0
8.06349	3
8.06746	3
8.06746	0
8.07143	0
8.07143	3
8.0754	3
8.0754	0
8.07937	0
8.07937	3
8.08333	3
8.08333	0
8.0873	0
8.0873	3
8.09127	3
8.09127	0
8.09524	0
8.09524	3
8.09921	3
8.09921	0
8.10317	0
8.10317	3
8.10714	3
8.10714	0
8.11111	0
8.11111	3
8.11508	3
8.11508	0
8.11905	0
8.11905	3
8.12302	3
8.12302	0
8.12698	0
8.12698	3
8.13095	3
8.13095	0
8.13492	0
8.13492	3
8.13889	3
8.13889	0
8.14286	0
8.14286	3
8.14683	3
8.14683	0
8.15079	0
8.15079	3
8.15476	3
8.15476	0
8.15873	0
8.15873	3
8.1627	3
8.1627	0
8.16667	0
8.16667	3
8.17063	3
8.17063	0
8.1746	0
8.1746	3
8.17857	3
8.17857	0
8.18254	0
8.18254	3
8.18651	3
8.18651	0
8.19048	0
8.19048	3
8.19444	3
8.19444	0
8.19841	0
8.19841	3
8.20238	3
8.20238	0
8.20635	0
8.20635	3
8.21032	3
8.21032	0
8.21429	0
8.21429	3
8.21825	3
8.21825	0
8.22222	0
8.22222	3
8.22619	3
8.22619	0
8.23016	0
8.23016	3
8.23413	3
8.23413	0
8.2381	0
8.2381	3
8.24206	3
8.24206	0
8.24603	0
8.24603	3
8.25	3
8.25	0
8.25397	0
8.25397	3
8.25794	3
8.25794	0
8.2619	0
8.2619	3
8.26587	3
8.26587	0
8.26984	0
8.26984	3
8.27381	3
8.27381	0
8.27778	0
8.27778	3
8.28175	3
8.28175	0
8.28571	0
8.28571	3
8.28968	3
8.28968	0
8.29365	0
8.29365	3
8.29762	3
8.29762	0
8.30159	0
8.30159	3
8.30556	3
8.30556	0
8.30952	0
8.30952	3
8.31349	3
8.31349	0
8.31746	0
8.31746	3
8.32143	3
8.32143	0
8.3254	0
8.3254	3
8.32937	3
8.32937	0
8.33333	0
8.33333	3
8.3373	3
8.3373	0
8.34127	0
8.34127	3
8.34524	3
8.34524	0
8.34921	0
8.34921	3
8.35317	3
8.35317	0
8.35714	0
8.35714	3
8.36111	3
8.36111	0
8.36508	0
8.36508	3
8.36905	3
8.36905	0
8.37302	0
8.37302	3
8.37698	3
8.37698	0
8.38095	0
8.38095	3
8.38492	3
8.38492	0
8.38889	0
8.38889	3
8.39286	3
8.39286	0
8.39683	0
8.39683	3
8.40079	3
8.40079	0
8.40476	0
8.40476	3
8.40873	3
8.40873	0
8.4127	0
8.4127	3
8.41667	3
8.41667	0
8.42063	0
8.42063	3
8.4246	3
8.4246	0
8.42857	0
8.42857	3
8.43254	3
8.43254	0
8.43651	0
8.43651	3
8.44048	3
8.44048	0
8.44444	0
8.44444	3
8.44841	3
8.44841	0
8.45238	0
8.45238	3
8.45635	3
8.45635	0
8.46032	0
8.46032	3
8.46429	3
8.46429	0
8.46825	0
8.46825	3
8.47222	3
8.47222	0
8.47619	0
8.47619	3
8.48016	3
8.48016	0
8.48413	0
8.48413	3
8.4881	3
8.4881	0
8.49206	0
8.49206	3
8.49603	3
8.49603	0
8.5	0
8.5	1
8.50397	1
8.50397	0
8.50794	0
8.50794	1
8.5119	1
8.5119	0
8.51587	0
8.51587	1
8.51984	1
8.51984	0
8.52381	0
8.52381	1
8.52778	1
8.52778	0
8.53175	0
8.53175	1
8.53571	1
8.53571	0
8.53968	0
8.53968	1
8.54365	1
8.54365	0
8.54762	0
8.54762	1
8.55159	1
8.55159	0
8.55556	0
8.55556	1
8.55952	1
8.55952	0
8.56349	0
8.56349	1
8.56746	1
8.56746	0
8.57143	0
8.57143	1
8.5754	1
8.5754	0
8.57937	0
8.57937	1
8.58333	1
8.58333	0
8.5873	0
8.5873	1
8.59127	1
8.59127	0
8.59524	0
8.59524	1
8.59921	1
8.59921	0
8.60317	0
8.60317	1
8.60714	1
8.60714	0
8.61111	0
8.61111	1
8.61508	1
8.61508	0
8.61905	0
8.61905	1
8.62302	1
8.62302	0
8.62698	0
8.62698	1
8.63095	1
8.63095	0
8.63492	0
8.63492	1
8.63889	1
8.63889	0
8.64286	0
8.64286	1
8.64683	1
8.64683	0
8.65079	0
8.65079	1
8.65476	1
8.65476	0
8.65873	0
8.65873	1
8.6627	1
8.6627	0
8.66667	0
8.66667	1
8.67063	1
8.67063	0
8.6746	0
8.6746	1
8.67857	1
8.67857	0
8.68254	0
8.68254	1
8.68651	1
8.68651	0
8.69048	0
8.69048	1
8.69444	1
8.69444	0
8.69841	0
8.69841	1
8.70238	1
8.70238	0
8.70635	0
8.70635	1
8.71032	1
8.71032	0
8.71429	0
8.71429	1
8.71825	1
8.71825	0
8.72222	0
8.72222	1
8.72619	1
8.72619	0
8.73016	0
8.73016	1
8.73413	1
8.73413	0
8.7381	0
8.7381	1
8.74206	1
8.74206	0
8.74603	0
8.74603	1
8.75	1
8.75	0
8.75397	0
8.75397	1
8.75794	1
8.75794	0
8.7619	0
8.7619	1
8.76587	1
8.76587	0
8.76984	0
8.76984	1
8.77381	1
8.77381	0
8.77778	0
8.77778	1
8.78175	1
8.78175	0
8.78571	0
8.78571	1
8.78968	1
8.78968	0
8.79365	0
8.79365	1
8.79762	1
8.79762	0
8.80159	0
8.80159	1
8.80556	1
8.80556	0
8.80952	0
8.80952	1
8.81349	1
8.81349	0
8.81746	0
8.81746	1
8.82143	1
8.82143	0
8.8254	0
8.8254	1
8.82937	1
8.82937	0
8.83333	0
8.83333	1
8.8373	1
8.8373	0
8.84127	0
8.84127	1
8.84524	1
8.84524	0
8.84921	0
8.84921	1
8.85317	1
8.85317	0
8.85714	0
8.85714	1
8.86111	1
8.86111	0
8.86508	0
8.86508	1
8.86905	1
8.86905	0
8.87302	0
8.87302	1
8.87698	1
8.87698	0
8.88095	0
8.88095	1
8.88492	1
8.88492	0
8.88889	0
8.88889	1
8.89286	1
8.89286	0
8.89683	0
8.89683	1
8.90079	1
8.90079	0
8.90476	0
8.90476	1
8.90873	1
8.90873	0
8.9127	0
8.9127	1
8.91667	1
8.91667	0
8.92063	0
8.92063	1
8.9246	1
8.9246	0
8.92857	0
8.92857	1
8.93254	1
8.93254	0
8.93651	0
8.93651	1
8.94048	1
8.94048	0
8.94444	0
8.94444	1
8.94841	1
8.94841	0
8.95238	0
8.95238	1
8.95635	1
8.95635	0
8.96032	0
8.96032	1
8.96429	1
8.96429	0
[truncated: 16 more rows]

## Sheet: Снеж.плесень_HID5
2.5	0	1	0
2.5	9	1	0
2.50397	9	1.5	0
2.50397	0	1.5	0
2.50794	0	1.5	0
2.50794	9	2	0
2.5119	9	2	0
2.5119	0	2	0
2.51587	0	2.5	0
2.51587	9	2.5	0
2.51984	9	2.5	9
2.51984	0	3	9
2.52381	0	3	0
2.52381	9	3	13
2.52778	9	3.5	13
2.52778	0	3.5	0
2.53175	0	3.5	6
2.53175	9	4	6
2.53571	9	4	0
2.53571	0	4	13
2.53968	0	4.5	13
2.53968	9	4.5	0
2.54365	9	4.5	4
2.54365	0	5	4
2.54762	0	5	0
2.54762	9	5	8
2.55159	9	5.5	8
2.55159	0	5.5	0
2.55556	0	5.5	1
2.55556	9	6	1
2.55952	9	6	0
2.55952	0	6	5
2.56349	0	6.5	5
2.56349	9	6.5	0
2.56746	9	6.5	1
2.56746	0	7	1
2.57143	0	7	0
2.57143	9	7	6
2.5754	9	7.5	6
2.5754	0	7.5	0
2.57937	0	7.5	0
2.57937	9	8	0
2.58333	9	8	0
2.58333	0	8	2
2.5873	0	8.5	2
2.5873	9	8.5	0
2.59127	9	8.5	3
2.59127	0	9	3
2.59524	0	9	0
2.59524	9
2.59921	9
2.59921	0
2.60317	0
2.60317	9
2.60714	9
2.60714	0
2.61111	0
2.61111	9
2.61508	9
2.61508	0
2.61905	0
2.61905	9
2.62302	9
2.62302	0
2.62698	0
2.62698	9
2.63095	9
2.63095	0
2.63492	0
2.63492	9
2.63889	9
2.63889	0
2.64286	0
2.64286	9
2.64683	9
2.64683	0
2.65079	0
2.65079	9
2.65476	9
2.65476	0
2.65873	0
2.65873	9
2.6627	9
2.6627	0
2.66667	0
2.66667	9
2.67063	9
2.67063	0
2.6746	0
2.6746	9
2.67857	9
2.67857	0
2.68254	0
2.68254	9
2.68651	9
2.68651	0
2.69048	0
2.69048	9
2.69444	9
2.69444	0
2.69841	0
2.69841	9
2.70238	9
2.70238	0
2.70635	0
2.70635	9
2.71032	9
2.71032	0
2.71429	0
2.71429	9
2.71825	9
2.71825	0
2.72222	0
2.72222	9
2.72619	9
2.72619	0
2.73016	0
2.73016	9
2.73413	9
2.73413	0
2.7381	0
2.7381	9
2.74206	9
2.74206	0
2.74603	0
2.74603	9
2.75	9
2.75	0
2.75397	0
2.75397	9
2.75794	9
2.75794	0
2.7619	0
2.7619	9
2.76587	9
2.76587	0
2.76984	0
2.76984	9
2.77381	9
2.77381	0
2.77778	0
2.77778	9
2.78175	9
2.78175	0
2.78571	0
2.78571	9
2.78968	9
2.78968	0
2.79365	0
2.79365	9
2.79762	9
2.79762	0
2.80159	0
2.80159	9
2.80556	9
2.80556	0
2.80952	0
2.80952	9
2.81349	9
2.81349	0
2.81746	0
2.81746	9
2.82143	9
2.82143	0
2.8254	0
2.8254	9
2.82937	9
2.82937	0
2.83333	0
2.83333	9
2.8373	9
2.8373	0
2.84127	0
2.84127	9
2.84524	9
2.84524	0
2.84921	0
2.84921	9
2.85317	9
2.85317	0
2.85714	0
2.85714	9
2.86111	9
2.86111	0
2.86508	0
2.86508	9
2.86905	9
2.86905	0
2.87302	0
2.87302	9
2.87698	9
2.87698	0
2.88095	0
2.88095	9
2.88492	9
2.88492	0
2.88889	0
2.88889	9
2.89286	9
2.89286	0
2.89683	0
2.89683	9
2.90079	9
2.90079	0
2.90476	0
2.90476	9
2.90873	9
2.90873	0
2.9127	0
2.9127	9
2.91667	9
2.91667	0
2.92063	0
2.92063	9
2.9246	9
2.9246	0
2.92857	0
2.92857	9
2.93254	9
2.93254	0
2.93651	0
2.93651	9
2.94048	9
2.94048	0
2.94444	0
2.94444	9
2.94841	9
2.94841	0
2.95238	0
2.95238	9
2.95635	9
2.95635	0
2.96032	0
2.96032	9
2.96429	9
2.96429	0
2.96825	0
2.96825	9
2.97222	9
2.97222	0
2.97619	0
2.97619	9
2.98016	9
2.98016	0
2.98413	0
2.98413	9
2.9881	9
2.9881	0
2.99206	0
2.99206	9
2.99603	9
2.99603	0
3	0
3	13
3.00397	13
3.00397	0
3.00794	0
3.00794	13
3.0119	13
3.0119	0
3.01587	0
3.01587	13
3.01984	13
3.01984	0
3.02381	0
3.02381	13
3.02778	13
3.02778	0
3.03175	0
3.03175	13
3.03571	13
3.03571	0
3.03968	0
3.03968	13
3.04365	13
3.04365	0
3.04762	0
3.04762	13
3.05159	13
3.05159	0
3.05556	0
3.05556	13
3.05952	13
3.05952	0
3.06349	0
3.06349	13
3.06746	13
3.06746	0
3.07143	0
3.07143	13
3.0754	13
3.0754	0
3.07937	0
3.07937	13
3.08333	13
3.08333	0
3.0873	0
3.0873	13
3.09127	13
3.09127	0
3.09524	0
3.09524	13
3.09921	13
3.09921	0
3.10317	0
3.10317	13
3.10714	13
3.10714	0
3.11111	0
3.11111	13
3.11508	13
3.11508	0
3.11905	0
3.11905	13
3.12302	13
3.12302	0
3.12698	0
3.12698	13
3.13095	13
3.13095	0
3.13492	0
3.13492	13
3.13889	13
3.13889	0
3.14286	0
3.14286	13
3.14683	13
3.14683	0
3.15079	0
3.15079	13
3.15476	13
3.15476	0
3.15873	0
3.15873	13
3.1627	13
3.1627	0
3.16667	0
3.16667	13
3.17063	13
3.17063	0
3.1746	0
3.1746	13
3.17857	13
3.17857	0
3.18254	0
3.18254	13
3.18651	13
3.18651	0
3.19048	0
3.19048	13
3.19444	13
3.19444	0
3.19841	0
3.19841	13
3.20238	13
3.20238	0
3.20635	0
3.20635	13
3.21032	13
3.21032	0
3.21429	0
3.21429	13
3.21825	13
3.21825	0
3.22222	0
3.22222	13
3.22619	13
3.22619	0
3.23016	0
3.23016	13
3.23413	13
3.23413	0
3.2381	0
3.2381	13
3.24206	13
3.24206	0
3.24603	0
3.24603	13
3.25	13
3.25	0
3.25397	0
3.25397	13
3.25794	13
3.25794	0
3.2619	0
3.2619	13
3.26587	13
3.26587	0
3.26984	0
3.26984	13
3.27381	13
3.27381	0
3.27778	0
3.27778	13
3.28175	13
3.28175	0
3.28571	0
3.28571	13
3.28968	13
3.28968	0
3.29365	0
3.29365	13
3.29762	13
3.29762	0
3.30159	0
3.30159	13
3.30556	13
3.30556	0
3.30952	0
3.30952	13
3.31349	13
3.31349	0
3.31746	0
3.31746	13
3.32143	13
3.32143	0
3.3254	0
3.3254	13
3.32937	13
3.32937	0
3.33333	0
3.33333	13
3.3373	13
3.3373	0
3.34127	0
3.34127	13
3.34524	13
3.34524	0
3.34921	0
3.34921	13
3.35317	13
3.35317	0
3.35714	0
3.35714	13
3.36111	13
3.36111	0
3.36508	0
3.36508	13
3.36905	13
3.36905	0
3.37302	0
3.37302	13
3.37698	13
3.37698	0
3.38095	0
3.38095	13
3.38492	13
3.38492	0
3.38889	0
3.38889	13
3.39286	13
3.39286	0
3.39683	0
3.39683	13
3.40079	13
3.40079	0
3.40476	0
3.40476	13
3.40873	13
3.40873	0
3.4127	0
3.4127	13
3.41667	13
3.41667	0
3.42063	0
3.42063	13
3.4246	13
3.4246	0
3.42857	0
3.42857	13
3.43254	13
3.43254	0
3.43651	0
3.43651	13
3.44048	13
3.44048	0
3.44444	0
3.44444	13
3.44841	13
3.44841	0
3.45238	0
3.45238	13
3.45635	13
3.45635	0
3.46032	0
3.46032	13
3.46429	13
3.46429	0
3.46825	0
3.46825	13
3.47222	13
3.47222	0
3.47619	0
3.47619	13
3.48016	13
3.48016	0
3.48413	0
3.48413	13
3.4881	13
3.4881	0
3.49206	0
3.49206	13
3.49603	13
3.49603	0
3.5	0
3.5	6
3.50397	6
3.50397	0
3.50794	0
3.50794	6
3.5119	6
3.5119	0
3.51587	0
3.51587	6
3.51984	6
3.51984	0
3.52381	0
3.52381	6
3.52778	6
3.52778	0
3.53175	0
3.53175	6
3.53571	6
3.53571	0
3.53968	0
3.53968	6
3.54365	6
3.54365	0
3.54762	0
3.54762	6
3.55159	6
3.55159	0
3.55556	0
3.55556	6
3.55952	6
3.55952	0
3.56349	0
3.56349	6
3.56746	6
3.56746	0
3.57143	0
3.57143	6
3.5754	6
3.5754	0
3.57937	0
3.57937	6
3.58333	6
3.58333	0
3.5873	0
3.5873	6
3.59127	6
3.59127	0
3.59524	0
3.59524	6
3.59921	6
3.59921	0
3.60317	0
3.60317	6
3.60714	6
3.60714	0
3.61111	0
3.61111	6
3.61508	6
3.61508	0
3.61905	0
3.61905	6
3.62302	6
3.62302	0
3.62698	0
3.62698	6
3.63095	6
3.63095	0
3.63492	0
3.63492	6
3.63889	6
3.63889	0
3.64286	0
3.64286	6
3.64683	6
3.64683	0
3.65079	0
3.65079	6
3.65476	6
3.65476	0
3.65873	0
3.65873	6
3.6627	6
3.6627	0
3.66667	0
3.66667	6
3.67063	6
3.67063	0
3.6746	0
3.6746	6
3.67857	6
3.67857	0
3.68254	0
3.68254	6
3.68651	6
3.68651	0
3.69048	0
3.69048	6
3.69444	6
3.69444	0
3.69841	0
3.69841	6
3.70238	6
3.70238	0
3.70635	0
3.70635	6
3.71032	6
3.71032	0
3.71429	0
3.71429	6
3.71825	6
3.71825	0
3.72222	0
3.72222	6
3.72619	6
3.72619	0
3.73016	0
3.73016	6
3.73413	6
3.73413	0
3.7381	0
3.7381	6
3.74206	6
3.74206	0
3.74603	0
3.74603	6
3.75	6
3.75	0
3.75397	0
3.75397	6
3.75794	6
3.75794	0
3.7619	0
3.7619	6
3.76587	6
3.76587	0
3.76984	0
3.76984	6
3.77381	6
3.77381	0
3.77778	0
3.77778	6
3.78175	6
3.78175	0
3.78571	0
3.78571	6
3.78968	6
3.78968	0
3.79365	0
3.79365	6
3.79762	6
3.79762	0
3.80159	0
3.80159	6
3.80556	6
3.80556	0
3.80952	0
3.80952	6
3.81349	6
3.81349	0
3.81746	0
3.81746	6
3.82143	6
3.82143	0
3.8254	0
3.8254	6
3.82937	6
3.82937	0
3.83333	0
3.83333	6
3.8373	6
3.8373	0
3.84127	0
3.84127	6
3.84524	6
3.84524	0
3.84921	0
3.84921	6
3.85317	6
3.85317	0
3.85714	0
3.85714	6
3.86111	6
3.86111	0
3.86508	0
3.86508	6
3.86905	6
3.86905	0
3.87302	0
3.87302	6
3.87698	6
3.87698	0
3.88095	0
3.88095	6
3.88492	6
3.88492	0
3.88889	0
3.88889	6
3.89286	6
3.89286	0
3.89683	0
3.89683	6
3.90079	6
3.90079	0
3.90476	0
3.90476	6
3.90873	6
3.90873	0
3.9127	0
3.9127	6
3.91667	6
3.91667	0
3.92063	0
3.92063	6
3.9246	6
3.9246	0
3.92857	0
3.92857	6
3.93254	6
3.93254	0
3.93651	0
3.93651	6
3.94048	6
3.94048	0
3.94444	0
3.94444	6
3.94841	6
3.94841	0
3.95238	0
3.95238	6
3.95635	6
3.95635	0
3.96032	0
3.96032	6
3.96429	6
3.96429	0
3.96825	0
3.96825	6
3.97222	6
3.97222	0
3.97619	0
3.97619	6
3.98016	6
3.98016	0
3.98413	0
3.98413	6
3.9881	6
3.9881	0
3.99206	0
3.99206	6
3.99603	6
3.99603	0
4	0
4	13
4.00397	13
4.00397	0
4.00794	0
4.00794	13
4.0119	13
4.0119	0
4.01587	0
4.01587	13
4.01984	13
4.01984	0
4.02381	0
4.02381	13
4.02778	13
4.02778	0
4.03175	0
4.03175	13
4.03571	13
4.03571	0
4.03968	0
4.03968	13
4.04365	13
4.04365	0
4.04762	0
4.04762	13
4.05159	13
4.05159	0
4.05556	0
4.05556	13
4.05952	13
4.05952	0
4.06349	0
4.06349	13
4.06746	13
4.06746	0
4.07143	0
4.07143	13
4.0754	13
4.0754	0
4.07937	0
4.07937	13
4.08333	13
4.08333	0
4.0873	0
4.0873	13
4.09127	13
4.09127	0
4.09524	0
4.09524	13
4.09921	13
4.09921	0
4.10317	0
4.10317	13
4.10714	13
4.10714	0
4.11111	0
4.11111	13
4.11508	13
4.11508	0
4.11905	0
4.11905	13
4.12302	13
4.12302	0
4.12698	0
4.12698	13
4.13095	13
4.13095	0
4.13492	0
4.13492	13
4.13889	13
4.13889	0
4.14286	0
4.14286	13
4.14683	13
4.14683	0
4.15079	0
4.15079	13
4.15476	13
4.15476	0
4.15873	0
4.15873	13
4.1627	13
4.1627	0
4.16667	0
4.16667	13
4.17063	13
4.17063	0
4.1746	0
4.1746	13
4.17857	13
4.17857	0
4.18254	0
4.18254	13
4.18651	13
4.18651	0
4.19048	0
4.19048	13
4.19444	13
4.19444	0
4.19841	0
4.19841	13
4.20238	13
4.20238	0
4.20635	0
4.20635	13
4.21032	13
4.21032	0
4.21429	0
4.21429	13
4.21825	13
4.21825	0
4.22222	0
4.22222	13
4.22619	13
4.22619	0
4.23016	0
4.23016	13
4.23413	13
4.23413	0
4.2381	0
4.2381	13
4.24206	13
4.24206	0
4.24603	0
4.24603	13
4.25	13
4.25	0
4.25397	0
4.25397	13
4.25794	13
4.25794	0
4.2619	0
4.2619	13
4.26587	13
4.26587	0
4.26984	0
4.26984	13
4.27381	13
4.27381	0
4.27778	0
4.27778	13
4.28175	13
4.28175	0
4.28571	0
4.28571	13
4.28968	13
4.28968	0
4.29365	0
4.29365	13
4.29762	13
4.29762	0
4.30159	0
4.30159	13
4.30556	13
4.30556	0
4.30952	0
4.30952	13
4.31349	13
4.31349	0
4.31746	0
4.31746	13
4.32143	13
4.32143	0
4.3254	0
4.3254	13
4.32937	13
4.32937	0
4.33333	0
4.33333	13
4.3373	13
4.3373	0
4.34127	0
4.34127	13
4.34524	13
4.34524	0
4.34921	0
4.34921	13
4.35317	13
4.35317	0
4.35714	0
4.35714	13
4.36111	13
4.36111	0
4.36508	0
4.36508	13
4.36905	13
4.36905	0
4.37302	0
4.37302	13
4.37698	13
4.37698	0
4.38095	0
4.38095	13
4.38492	13
4.38492	0
4.38889	0
4.38889	13
4.39286	13
4.39286	0
4.39683	0
4.39683	13
4.40079	13
4.40079	0
4.40476	0
4.40476	13
4.40873	13
4.40873	0
4.4127	0
4.4127	13
4.41667	13
4.41667	0
4.42063	0
4.42063	13
4.4246	13
4.4246	0
4.42857	0
4.42857	13
4.43254	13
4.43254	0
4.43651	0
4.43651	13
4.44048	13
4.44048	0
4.44444	0
4.44444	13
4.44841	13
4.44841	0
4.45238	0
4.45238	13
4.45635	13
4.45635	0
4.46032	0
4.46032	13
4.46429	13
4.46429	0
4.46825	0
4.46825	13
4.47222	13
4.47222	0
4.47619	0
4.47619	13
4.48016	13
4.48016	0
4.48413	0
4.48413	13
4.4881	13
4.4881	0
4.49206	0
4.49206	13
4.49603	13
4.49603	0
4.5	0
4.5	4
4.50397	4
4.50397	0
4.50794	0
4.50794	4
4.5119	4
4.5119	0
4.51587	0
4.51587	4
4.51984	4
4.51984	0
4.52381	0
4.52381	4
4.52778	4
4.52778	0
4.53175	0
4.53175	4
4.53571	4
4.53571	0
4.53968	0
4.53968	4
4.54365	4
4.54365	0
4.54762	0
4.54762	4
4.55159	4
4.55159	0
4.55556	0
4.55556	4
4.55952	4
4.55952	0
4.56349	0
4.56349	4
4.56746	4
4.56746	0
4.57143	0
4.57143	4
4.5754	4
4.5754	0
4.57937	0
4.57937	4
4.58333	4
4.58333	0
4.5873	0
4.5873	4
4.59127	4
4.59127	0
4.59524	0
4.59524	4
4.59921	4
4.59921	0
4.60317	0
4.60317	4
4.60714	4
4.60714	0
4.61111	0
4.61111	4
4.61508	4
4.61508	0
4.61905	0
4.61905	4
4.62302	4
4.62302	0
4.62698	0
4.62698	4
4.63095	4
4.63095	0
4.63492	0
4.63492	4
4.63889	4
4.63889	0
4.64286	0
4.64286	4
4.64683	4
4.64683	0
4.65079	0
4.65079	4
4.65476	4
4.65476	0
4.65873	0
4.65873	4
4.6627	4
4.6627	0
4.66667	0
4.66667	4
4.67063	4
4.67063	0
4.6746	0
4.6746	4
4.67857	4
4.67857	0
4.68254	0
4.68254	4
4.68651	4
4.68651	0
4.69048	0
4.69048	4
4.69444	4
4.69444	0
4.69841	0
4.69841	4
4.70238	4
4.70238	0
4.70635	0
4.70635	4
4.71032	4
4.71032	0
4.71429	0
4.71429	4
4.71825	4
4.71825	0
4.72222	0
4.72222	4
4.72619	4
4.72619	0
4.73016	0
4.73016	4
4.73413	4
4.73413	0
4.7381	0
4.7381	4
4.74206	4
4.74206	0
4.74603	0
4.74603	4
4.75	4
4.75	0
4.75397	0
4.75397	4
4.75794	4
4.75794	0
4.7619	0
4.7619	4
4.76587	4
4.76587	0
4.76984	0
4.76984	4
4.77381	4
4.77381	0
4.77778	0
4.77778	4
4.78175	4
4.78175	0
4.78571	0
4.78571	4
4.78968	4
4.78968	0
4.79365	0
4.79365	4
4.79762	4
4.79762	0
4.80159	0
4.80159	4
4.80556	4
4.80556	0
4.80952	0
4.80952	4
4.81349	4
4.81349	0
4.81746	0
4.81746	4
4.82143	4
4.82143	0
4.8254	0
4.8254	4
4.82937	4
4.82937	0
4.83333	0
4.83333	4
4.8373	4
4.8373	0
4.84127	0
4.84127	4
4.84524	4
4.84524	0
4.84921	0
4.84921	4
4.85317	4
4.85317	0
4.85714	0
4.85714	4
4.86111	4
4.86111	0
4.86508	0
4.86508	4
4.86905	4
4.86905	0
4.87302	0
4.87302	4
4.87698	4
4.87698	0
4.88095	0
4.88095	4
4.88492	4
4.88492	0
4.88889	0
4.88889	4
4.89286	4
4.89286	0
4.89683	0
4.89683	4
4.90079	4
4.90079	0
4.90476	0
4.90476	4
4.90873	4
4.90873	0
4.9127	0
4.9127	4
4.91667	4
4.91667	0
4.92063	0
4.92063	4
4.9246	4
4.9246	0
4.92857	0
4.92857	4
4.93254	4
4.93254	0
4.93651	0
4.93651	4
4.94048	4
4.94048	0
4.94444	0
4.94444	4
4.94841	4
4.94841	0
4.95238	0
4.95238	4
4.95635	4
4.95635	0
4.96032	0
4.96032	4
4.96429	4
4.96429	0
4.96825	0
4.96825	4
4.97222	4
4.97222	0
4.97619	0
4.97619	4
4.98016	4
4.98016	0
4.98413	0
4.98413	4
4.9881	4
4.9881	0
4.99206	0
4.99206	4
4.99603	4
4.99603	0
5	0
5	8
5.00397	8
5.00397	0
5.00794	0
5.00794	8
5.0119	8
5.0119	0
5.01587	0
5.01587	8
5.01984	8
5.01984	0
5.02381	0
5.02381	8
5.02778	8
5.02778	0
5.03175	0
5.03175	8
5.03571	8
5.03571	0
5.03968	0
5.03968	8
5.04365	8
5.04365	0
5.04762	0
5.04762	8
5.05159	8
5.05159	0
5.05556	0
5.05556	8
5.05952	8
5.05952	0
5.06349	0
5.06349	8
5.06746	8
5.06746	0
5.07143	0
5.07143	8
5.0754	8
5.0754	0
5.07937	0
5.07937	8
5.08333	8
5.08333	0
5.0873	0
5.0873	8
5.09127	8
5.09127	0
5.09524	0
5.09524	8
5.09921	8
5.09921	0
5.10317	0
5.10317	8
5.10714	8
5.10714	0
5.11111	0
5.11111	8
5.11508	8
5.11508	0
5.11905	0
5.11905	8
5.12302	8
5.12302	0
5.12698	0
5.12698	8
5.13095	8
5.13095	0
5.13492	0
5.13492	8
5.13889	8
5.13889	0
5.14286	0
5.14286	8
5.14683	8
5.14683	0
5.15079	0
5.15079	8
5.15476	8
5.15476	0
5.15873	0
5.15873	8
5.1627	8
5.1627	0
5.16667	0
5.16667	8
5.17063	8
5.17063	0
5.1746	0
5.1746	8
5.17857	8
5.17857	0
5.18254	0
5.18254	8
5.18651	8
5.18651	0
5.19048	0
5.19048	8
5.19444	8
5.19444	0
5.19841	0
5.19841	8
5.20238	8
5.20238	0
5.20635	0
5.20635	8
5.21032	8
5.21032	0
5.21429	0
5.21429	8
5.21825	8
5.21825	0
5.22222	0
5.22222	8
5.22619	8
5.22619	0
5.23016	0
5.23016	8
5.23413	8
5.23413	0
5.2381	0
5.2381	8
5.24206	8
5.24206	0
5.24603	0
5.24603	8
5.25	8
5.25	0
5.25397	0
5.25397	8
5.25794	8
5.25794	0
5.2619	0
5.2619	8
5.26587	8
5.26587	0
5.26984	0
5.26984	8
5.27381	8
5.27381	0
5.27778	0
5.27778	8
5.28175	8
5.28175	0
5.28571	0
5.28571	8
5.28968	8
5.28968	0
5.29365	0
5.29365	8
5.29762	8
5.29762	0
5.30159	0
5.30159	8
5.30556	8
5.30556	0
5.30952	0
5.30952	8
5.31349	8
5.31349	0
5.31746	0
5.31746	8
5.32143	8
5.32143	0
5.3254	0
5.3254	8
5.32937	8
5.32937	0
5.33333	0
5.33333	8
5.3373	8
5.3373	0
5.34127	0
5.34127	8
5.34524	8
5.34524	0
5.34921	0
5.34921	8
5.35317	8
5.35317	0
5.35714	0
5.35714	8
5.36111	8
5.36111	0
5.36508	0
5.36508	8
5.36905	8
5.36905	0
5.37302	0
5.37302	8
5.37698	8
5.37698	0
5.38095	0
5.38095	8
5.38492	8
5.38492	0
5.38889	0
5.38889	8
5.39286	8
5.39286	0
5.39683	0
5.39683	8
5.40079	8
5.40079	0
5.40476	0
5.40476	8
5.40873	8
5.40873	0
5.4127	0
5.4127	8
5.41667	8
5.41667	0
5.42063	0
5.42063	8
5.4246	8
5.4246	0
5.42857	0
5.42857	8
5.43254	8
5.43254	0
5.43651	0
5.43651	8
5.44048	8
5.44048	0
5.44444	0
5.44444	8
5.44841	8
5.44841	0
5.45238	0
5.45238	8
5.45635	8
5.45635	0
5.46032	0
5.46032	8
5.46429	8
5.46429	0
5.46825	0
5.46825	8
5.47222	8
5.47222	0
5.47619	0
5.47619	8
5.48016	8
5.48016	0
5.48413	0
5.48413	8
5.4881	8
5.4881	0
5.49206	0
5.49206	8
5.49603	8
5.49603	0
5.5	0
5.5	1
5.50397	1
5.50397	0
5.50794	0
5.50794	1
5.5119	1
5.5119	0
5.51587	0
5.51587	1
5.51984	1
5.51984	0
5.52381	0
5.52381	1
5.52778	1
5.52778	0
5.53175	0
5.53175	1
5.53571	1
5.53571	0
5.53968	0
5.53968	1
5.54365	1
5.54365	0
5.54762	0
5.54762	1
5.55159	1
5.55159	0
5.55556	0
5.55556	1
5.55952	1
5.55952	0
5.56349	0
5.56349	1
5.56746	1
5.56746	0
5.57143	0
5.57143	1
5.5754	1
5.5754	0
5.57937	0
5.57937	1
5.58333	1
5.58333	0
5.5873	0
5.5873	1
5.59127	1
5.59127	0
5.59524	0
5.59524	1
5.59921	1
5.59921	0
5.60317	0
5.60317	1
5.60714	1
5.60714	0
5.61111	0
5.61111	1
5.61508	1
5.61508	0
5.61905	0
5.61905	1
5.62302	1
5.62302	0
5.62698	0
5.62698	1
5.63095	1
5.63095	0
5.63492	0
5.63492	1
5.63889	1
5.63889	0
5.64286	0
5.64286	1
5.64683	1
5.64683	0
5.65079	0
5.65079	1
5.65476	1
5.65476	0
5.65873	0
5.65873	1
5.6627	1
5.6627	0
5.66667	0
5.66667	1
5.67063	1
5.67063	0
5.6746	0
5.6746	1
5.67857	1
5.67857	0
5.68254	0
5.68254	1
5.68651	1
5.68651	0
5.69048	0
5.69048	1
5.69444	1
5.69444	0
5.69841	0
5.69841	1
5.70238	1
5.70238	0
5.70635	0
5.70635	1
5.71032	1
5.71032	0
5.71429	0
5.71429	1
5.71825	1
5.71825	0
5.72222	0
5.72222	1
5.72619	1
5.72619	0
5.73016	0
5.73016	1
5.73413	1
5.73413	0
5.7381	0
5.7381	1
5.74206	1
5.74206	0
5.74603	0
5.74603	1
5.75	1
5.75	0
5.75397	0
5.75397	1
5.75794	1
5.75794	0
5.7619	0
5.7619	1
5.76587	1
5.76587	0
5.76984	0
5.76984	1
5.77381	1
5.77381	0
5.77778	0
5.77778	1
5.78175	1
5.78175	0
5.78571	0
5.78571	1
5.78968	1
5.78968	0
5.79365	0
5.79365	1
5.79762	1
5.79762	0
5.80159	0
5.80159	1
5.80556	1
5.80556	0
5.80952	0
5.80952	1
5.81349	1
5.81349	0
5.81746	0
5.81746	1
5.82143	1
5.82143	0
5.8254	0
5.8254	1
5.82937	1
5.82937	0
5.83333	0
5.83333	1
5.8373	1
5.8373	0
5.84127	0
5.84127	1
5.84524	1
5.84524	0
5.84921	0
5.84921	1
5.85317	1
5.85317	0
5.85714	0
5.85714	1
5.86111	1
5.86111	0
5.86508	0
5.86508	1
5.86905	1
5.86905	0
5.87302	0
5.87302	1
5.87698	1
5.87698	0
5.88095	0
5.88095	1
5.88492	1
5.88492	0
5.88889	0
5.88889	1
5.89286	1
5.89286	0
5.89683	0
5.89683	1
5.90079	1
5.90079	0
5.90476	0
5.90476	1
5.90873	1
5.90873	0
5.9127	0
5.9127	1
5.91667	1
5.91667	0
5.92063	0
5.92063	1
5.9246	1
5.9246	0
5.92857	0
5.92857	1
5.93254	1
5.93254	0
5.93651	0
5.93651	1
5.94048	1
5.94048	0
5.94444	0
5.94444	1
5.94841	1
5.94841	0
5.95238	0
5.95238	1
5.95635	1
5.95635	0
5.96032	0
5.96032	1
5.96429	1
5.96429	0
5.96825	0
5.96825	1
5.97222	1
5.97222	0
5.97619	0
5.97619	1
5.98016	1
5.98016	0
5.98413	0
5.98413	1
5.9881	1
5.9881	0
5.99206	0
5.99206	1
5.99603	1
5.99603	0
6	0
6	5
6.00397	5
6.00397	0
6.00794	0
6.00794	5
6.0119	5
6.0119	0
6.01587	0
6.01587	5
6.01984	5
6.01984	0
6.02381	0
6.02381	5
6.02778	5
6.02778	0
6.03175	0
6.03175	5
6.03571	5
6.03571	0
6.03968	0
6.03968	5
6.04365	5
6.04365	0
6.04762	0
6.04762	5
6.05159	5
6.05159	0
6.05556	0
6.05556	5
6.05952	5
6.05952	0
6.06349	0
6.06349	5
6.06746	5
6.06746	0
6.07143	0
6.07143	5
6.0754	5
6.0754	0
6.07937	0
6.07937	5
6.08333	5
6.08333	0
6.0873	0
6.0873	5
6.09127	5
6.09127	0
6.09524	0
6.09524	5
6.09921	5
6.09921	0
6.10317	0
6.10317	5
6.10714	5
6.10714	0
6.11111	0
6.11111	5
6.11508	5
6.11508	0
6.11905	0
6.11905	5
6.12302	5
6.12302	0
6.12698	0
6.12698	5
6.13095	5
6.13095	0
6.13492	0
6.13492	5
6.13889	5
6.13889	0
6.14286	0
6.14286	5
6.14683	5
6.14683	0
6.15079	0
6.15079	5
6.15476	5
6.15476	0
6.15873	0
6.15873	5
6.1627	5
6.1627	0
6.16667	0
6.16667	5
6.17063	5
6.17063	0
6.1746	0
6.1746	5
6.17857	5
6.17857	0
6.18254	0
6.18254	5
6.18651	5
6.18651	0
6.19048	0
6.19048	5
6.19444	5
6.19444	0
6.19841	0
6.19841	5
6.20238	5
6.20238	0
6.20635	0
6.20635	5
6.21032	5
6.21032	0
6.21429	0
6.21429	5
6.21825	5
6.21825	0
6.22222	0
6.22222	5
6.22619	5
6.22619	0
6.23016	0
6.23016	5
6.23413	5
6.23413	0
6.2381	0
6.2381	5
6.24206	5
6.24206	0
6.24603	0
6.24603	5
6.25	5
6.25	0
6.25397	0
6.25397	5
6.25794	5
6.25794	0
6.2619	0
6.2619	5
6.26587	5
6.26587	0
6.26984	0
6.26984	5
6.27381	5
6.27381	0
6.27778	0
6.27778	5
6.28175	5
6.28175	0
6.28571	0
6.28571	5
6.28968	5
6.28968	0
6.29365	0
6.29365	5
6.29762	5
6.29762	0
6.30159	0
6.30159	5
6.30556	5
6.30556	0
6.30952	0
6.30952	5
6.31349	5
6.31349	0
6.31746	0
6.31746	5
6.32143	5
6.32143	0
6.3254	0
6.3254	5
6.32937	5
6.32937	0
6.33333	0
6.33333	5
6.3373	5
6.3373	0
6.34127	0
6.34127	5
6.34524	5
6.34524	0
6.34921	0
6.34921	5
6.35317	5
6.35317	0
6.35714	0
6.35714	5
6.36111	5
6.36111	0
6.36508	0
6.36508	5
6.36905	5
6.36905	0
6.37302	0
6.37302	5
6.37698	5
6.37698	0
6.38095	0
6.38095	5
6.38492	5
6.38492	0
6.38889	0
6.38889	5
6.39286	5
6.39286	0
6.39683	0
6.39683	5
6.40079	5
6.40079	0
6.40476	0
6.40476	5
6.40873	5
6.40873	0
6.4127	0
6.4127	5
6.41667	5
6.41667	0
6.42063	0
6.42063	5
6.4246	5
6.4246	0
6.42857	0
6.42857	5
6.43254	5
6.43254	0
6.43651	0
6.43651	5
6.44048	5
6.44048	0
6.44444	0
6.44444	5
6.44841	5
6.44841	0
6.45238	0
6.45238	5
6.45635	5
6.45635	0
6.46032	0
6.46032	5
6.46429	5
6.46429	0
[truncated: 1,024 more rows]

## Sheet: Снеж.плесень_HID6
2.5	0	1	0	1	0	1	0
2.5	9	1	0	1	9	1	9
2.50397	9	1.5	0	1.00248	9	1.5	9
2.50397	0	1.5	0	1.00248	0	1.5	0
2.50794	0	1.5	0	1.00495	0	1.5	9
2.50794	9	2	0	1.00495	9	2	9
2.5119	9	2	0	1.00743	9	2	0
2.5119	0	2	0	1.00743	0	2	20
2.51587	0	2.5	0	1.0099	0	2.5	20
2.51587	9	2.5	0	1.0099	9	2.5	0
2.51984	9	2.5	9	1.01238	9	2.5	7
2.51984	0	3	9	1.01238	0	3	7
2.52381	0	3	0	1.01485	0	3	0
2.52381	9	3	13	1.01485	9	3	16
2.52778	9	3.5	13	1.01733	9	3.5	16
2.52778	0	3.5	0	1.01733	0	3.5	0
2.53175	0	3.5	6	1.0198	0	3.5	3
2.53175	9	4	6	1.0198	9	4	3
2.53571	9	4	0	1.02228	9	4	0
2.53571	0	4	13	1.02228	0	4	3
2.53968	0	4.5	13	1.02475	0	4.5	3
2.53968	9	4.5	0	1.02475	9	4.5	0
2.54365	9	4.5	4	1.02723	9	4.5	0
2.54365	0	5	4	1.02723	0	5	0
2.54762	0	5	0	1.0297	0	5	0
2.54762	9	5	8	1.0297	9	5	3
2.55159	9	5.5	8	1.03218	9	5.5	3
2.55159	0	5.5	0	1.03218	0	5.5	0
2.55556	0	5.5	1	1.03465	0	5.5	1
2.55556	9	6	1	1.03465	9	6	1
2.55952	9	6	0	1.03713	9	6	0
2.55952	0	6	5	1.03713	0
2.56349	0	6.5	5	1.0396	0
2.56349	9	6.5	0	1.0396	9
2.56746	9	6.5	1	1.04208	9
2.56746	0	7	1	1.04208	0
2.57143	0	7	0	1.04455	0
2.57143	9	7	6	1.04455	9
2.5754	9	7.5	6	1.04703	9
2.5754	0	7.5	0	1.04703	0
2.57937	0	7.5	0	1.0495	0
2.57937	9	8	0	1.0495	9
2.58333	9	8	0	1.05198	9
2.58333	0	8	2	1.05198	0
2.5873	0	8.5	2	1.05446	0
2.5873	9	8.5	0	1.05446	9
2.59127	9	8.5	3	1.05693	9
2.59127	0	9	3	1.05693	0
2.59524	0	9	0	1.05941	0
2.59524	9			1.05941	9
2.59921	9			1.06188	9
2.59921	0			1.06188	0
2.60317	0			1.06436	0
2.60317	9			1.06436	9
2.60714	9			1.06683	9
2.60714	0			1.06683	0
2.61111	0			1.06931	0
2.61111	9			1.06931	9
2.61508	9			1.07178	9
2.61508	0			1.07178	0
2.61905	0			1.07426	0
2.61905	9			1.07426	9
2.62302	9			1.07673	9
2.62302	0			1.07673	0
2.62698	0			1.07921	0
2.62698	9			1.07921	9
2.63095	9			1.08168	9
2.63095	0			1.08168	0
2.63492	0			1.08416	0
2.63492	9			1.08416	9
2.63889	9			1.08663	9
2.63889	0			1.08663	0
2.64286	0			1.08911	0
2.64286	9			1.08911	9
2.64683	9			1.09158	9
2.64683	0			1.09158	0
2.65079	0			1.09406	0
2.65079	9			1.09406	9
2.65476	9			1.09653	9
2.65476	0			1.09653	0
2.65873	0			1.09901	0
2.65873	9			1.09901	9
2.6627	9			1.10149	9
2.6627	0			1.10149	0
2.66667	0			1.10396	0
2.66667	9			1.10396	9
2.67063	9			1.10644	9
2.67063	0			1.10644	0
2.6746	0			1.10891	0
2.6746	9			1.10891	9
2.67857	9			1.11139	9
2.67857	0			1.11139	0
2.68254	0			1.11386	0
2.68254	9			1.11386	9
2.68651	9			1.11634	9
2.68651	0			1.11634	0
2.69048	0			1.11881	0
2.69048	9			1.11881	9
2.69444	9			1.12129	9
2.69444	0			1.12129	0
2.69841	0			1.12376	0
2.69841	9			1.12376	9
2.70238	9			1.12624	9
2.70238	0			1.12624	0
2.70635	0			1.12871	0
2.70635	9			1.12871	9
2.71032	9			1.13119	9
2.71032	0			1.13119	0
2.71429	0			1.13366	0
2.71429	9			1.13366	9
2.71825	9			1.13614	9
2.71825	0			1.13614	0
2.72222	0			1.13861	0
2.72222	9			1.13861	9
2.72619	9			1.14109	9
2.72619	0			1.14109	0
2.73016	0			1.14356	0
2.73016	9			1.14356	9
2.73413	9			1.14604	9
2.73413	0			1.14604	0
2.7381	0			1.14851	0
2.7381	9			1.14851	9
2.74206	9			1.15099	9
2.74206	0			1.15099	0
2.74603	0			1.15347	0
2.74603	9			1.15347	9
2.75	9			1.15594	9
2.75	0			1.15594	0
2.75397	0			1.15842	0
2.75397	9			1.15842	9
2.75794	9			1.16089	9
2.75794	0			1.16089	0
2.7619	0			1.16337	0
2.7619	9			1.16337	9
2.76587	9			1.16584	9
2.76587	0			1.16584	0
2.76984	0			1.16832	0
2.76984	9			1.16832	9
2.77381	9			1.17079	9
2.77381	0			1.17079	0
2.77778	0			1.17327	0
2.77778	9			1.17327	9
2.78175	9			1.17574	9
2.78175	0			1.17574	0
2.78571	0			1.17822	0
2.78571	9			1.17822	9
2.78968	9			1.18069	9
2.78968	0			1.18069	0
2.79365	0			1.18317	0
2.79365	9			1.18317	9
2.79762	9			1.18564	9
2.79762	0			1.18564	0
2.80159	0			1.18812	0
2.80159	9			1.18812	9
2.80556	9			1.19059	9
2.80556	0			1.19059	0
2.80952	0			1.19307	0
2.80952	9			1.19307	9
2.81349	9			1.19554	9
2.81349	0			1.19554	0
2.81746	0			1.19802	0
2.81746	9			1.19802	9
2.82143	9			1.2005	9
2.82143	0			1.2005	0
2.8254	0			1.20297	0
2.8254	9			1.20297	9
2.82937	9			1.20545	9
2.82937	0			1.20545	0
2.83333	0			1.20792	0
2.83333	9			1.20792	9
2.8373	9			1.2104	9
2.8373	0			1.2104	0
2.84127	0			1.21287	0
2.84127	9			1.21287	9
2.84524	9			1.21535	9
2.84524	0			1.21535	0
2.84921	0			1.21782	0
2.84921	9			1.21782	9
2.85317	9			1.2203	9
2.85317	0			1.2203	0
2.85714	0			1.22277	0
2.85714	9			1.22277	9
2.86111	9			1.22525	9
2.86111	0			1.22525	0
2.86508	0			1.22772	0
2.86508	9			1.22772	9
2.86905	9			1.2302	9
2.86905	0			1.2302	0
2.87302	0			1.23267	0
2.87302	9			1.23267	9
2.87698	9			1.23515	9
2.87698	0			1.23515	0
2.88095	0			1.23762	0
2.88095	9			1.23762	9
2.88492	9			1.2401	9
2.88492	0			1.2401	0
2.88889	0			1.24257	0
2.88889	9			1.24257	9
2.89286	9			1.24505	9
2.89286	0			1.24505	0
2.89683	0			1.24752	0
2.89683	9			1.24752	9
2.90079	9			1.25	9
2.90079	0			1.25	0
2.90476	0			1.25248	0
2.90476	9			1.25248	9
2.90873	9			1.25495	9
2.90873	0			1.25495	0
2.9127	0			1.25743	0
2.9127	9			1.25743	9
2.91667	9			1.2599	9
2.91667	0			1.2599	0
2.92063	0			1.26238	0
2.92063	9			1.26238	9
2.9246	9			1.26485	9
2.9246	0			1.26485	0
2.92857	0			1.26733	0
2.92857	9			1.26733	9
2.93254	9			1.2698	9
2.93254	0			1.2698	0
2.93651	0			1.27228	0
2.93651	9			1.27228	9
2.94048	9			1.27475	9
2.94048	0			1.27475	0
2.94444	0			1.27723	0
2.94444	9			1.27723	9
2.94841	9			1.2797	9
2.94841	0			1.2797	0
2.95238	0			1.28218	0
2.95238	9			1.28218	9
2.95635	9			1.28465	9
2.95635	0			1.28465	0
2.96032	0			1.28713	0
2.96032	9			1.28713	9
2.96429	9			1.2896	9
2.96429	0			1.2896	0
2.96825	0			1.29208	0
2.96825	9			1.29208	9
2.97222	9			1.29455	9
2.97222	0			1.29455	0
2.97619	0			1.29703	0
2.97619	9			1.29703	9
2.98016	9			1.2995	9
2.98016	0			1.2995	0
2.98413	0			1.30198	0
2.98413	9			1.30198	9
2.9881	9			1.30446	9
2.9881	0			1.30446	0
2.99206	0			1.30693	0
2.99206	9			1.30693	9
2.99603	9			1.30941	9
2.99603	0			1.30941	0
3	0			1.31188	0
3	13			1.31188	9
3.00397	13			1.31436	9
3.00397	0			1.31436	0
3.00794	0			1.31683	0
3.00794	13			1.31683	9
3.0119	13			1.31931	9
3.0119	0			1.31931	0
3.01587	0			1.32178	0
3.01587	13			1.32178	9
3.01984	13			1.32426	9
3.01984	0			1.32426	0
3.02381	0			1.32673	0
3.02381	13			1.32673	9
3.02778	13			1.32921	9
3.02778	0			1.32921	0
3.03175	0			1.33168	0
3.03175	13			1.33168	9
3.03571	13			1.33416	9
3.03571	0			1.33416	0
3.03968	0			1.33663	0
3.03968	13			1.33663	9
3.04365	13			1.33911	9
3.04365	0			1.33911	0
3.04762	0			1.34158	0
3.04762	13			1.34158	9
3.05159	13			1.34406	9
3.05159	0			1.34406	0
3.05556	0			1.34653	0
3.05556	13			1.34653	9
3.05952	13			1.34901	9
3.05952	0			1.34901	0
3.06349	0			1.35149	0
3.06349	13			1.35149	9
3.06746	13			1.35396	9
3.06746	0			1.35396	0
3.07143	0			1.35644	0
3.07143	13			1.35644	9
3.0754	13			1.35891	9
3.0754	0			1.35891	0
3.07937	0			1.36139	0
3.07937	13			1.36139	9
3.08333	13			1.36386	9
3.08333	0			1.36386	0
3.0873	0			1.36634	0
3.0873	13			1.36634	9
3.09127	13			1.36881	9
3.09127	0			1.36881	0
3.09524	0			1.37129	0
3.09524	13			1.37129	9
3.09921	13			1.37376	9
3.09921	0			1.37376	0
3.10317	0			1.37624	0
3.10317	13			1.37624	9
3.10714	13			1.37871	9
3.10714	0			1.37871	0
3.11111	0			1.38119	0
3.11111	13			1.38119	9
3.11508	13			1.38366	9
3.11508	0			1.38366	0
3.11905	0			1.38614	0
3.11905	13			1.38614	9
3.12302	13			1.38861	9
3.12302	0			1.38861	0
3.12698	0			1.39109	0
3.12698	13			1.39109	9
3.13095	13			1.39356	9
3.13095	0			1.39356	0
3.13492	0			1.39604	0
3.13492	13			1.39604	9
3.13889	13			1.39851	9
3.13889	0			1.39851	0
3.14286	0			1.40099	0
3.14286	13			1.40099	9
3.14683	13			1.40347	9
3.14683	0			1.40347	0
3.15079	0			1.40594	0
3.15079	13			1.40594	9
3.15476	13			1.40842	9
3.15476	0			1.40842	0
3.15873	0			1.41089	0
3.15873	13			1.41089	9
3.1627	13			1.41337	9
3.1627	0			1.41337	0
3.16667	0			1.41584	0
3.16667	13			1.41584	9
3.17063	13			1.41832	9
3.17063	0			1.41832	0
3.1746	0			1.42079	0
3.1746	13			1.42079	9
3.17857	13			1.42327	9
3.17857	0			1.42327	0
3.18254	0			1.42574	0
3.18254	13			1.42574	9
3.18651	13			1.42822	9
3.18651	0			1.42822	0
3.19048	0			1.43069	0
3.19048	13			1.43069	9
3.19444	13			1.43317	9
3.19444	0			1.43317	0
3.19841	0			1.43564	0
3.19841	13			1.43564	9
3.20238	13			1.43812	9
3.20238	0			1.43812	0
3.20635	0			1.44059	0
3.20635	13			1.44059	9
3.21032	13			1.44307	9
3.21032	0			1.44307	0
3.21429	0			1.44554	0
3.21429	13			1.44554	9
3.21825	13			1.44802	9
3.21825	0			1.44802	0
3.22222	0			1.4505	0
3.22222	13			1.4505	9
3.22619	13			1.45297	9
3.22619	0			1.45297	0
3.23016	0			1.45545	0
3.23016	13			1.45545	9
3.23413	13			1.45792	9
3.23413	0			1.45792	0
3.2381	0			1.4604	0
3.2381	13			1.4604	9
3.24206	13			1.46287	9
3.24206	0			1.46287	0
3.24603	0			1.46535	0
3.24603	13			1.46535	9
3.25	13			1.46782	9
3.25	0			1.46782	0
3.25397	0			1.4703	0
3.25397	13			1.4703	9
3.25794	13			1.47277	9
3.25794	0			1.47277	0
3.2619	0			1.47525	0
3.2619	13			1.47525	9
3.26587	13			1.47772	9
3.26587	0			1.47772	0
3.26984	0			1.4802	0
3.26984	13			1.4802	9
3.27381	13			1.48267	9
3.27381	0			1.48267	0
3.27778	0			1.48515	0
3.27778	13			1.48515	9
3.28175	13			1.48762	9
3.28175	0			1.48762	0
3.28571	0			1.4901	0
3.28571	13			1.4901	9
3.28968	13			1.49257	9
3.28968	0			1.49257	0
3.29365	0			1.49505	0
3.29365	13			1.49505	9
3.29762	13			1.49752	9
3.29762	0			1.49752	0
3.30159	0			1.5	0
3.30159	13			1.5	9
3.30556	13			1.50248	9
3.30556	0			1.50248	0
3.30952	0			1.50495	0
3.30952	13			1.50495	9
3.31349	13			1.50743	9
3.31349	0			1.50743	0
3.31746	0			1.5099	0
3.31746	13			1.5099	9
3.32143	13			1.51238	9
3.32143	0			1.51238	0
3.3254	0			1.51485	0
3.3254	13			1.51485	9
3.32937	13			1.51733	9
3.32937	0			1.51733	0
3.33333	0			1.5198	0
3.33333	13			1.5198	9
3.3373	13			1.52228	9
3.3373	0			1.52228	0
3.34127	0			1.52475	0
3.34127	13			1.52475	9
3.34524	13			1.52723	9
3.34524	0			1.52723	0
3.34921	0			1.5297	0
3.34921	13			1.5297	9
3.35317	13			1.53218	9
3.35317	0			1.53218	0
3.35714	0			1.53465	0
3.35714	13			1.53465	9
3.36111	13			1.53713	9
3.36111	0			1.53713	0
3.36508	0			1.5396	0
3.36508	13			1.5396	9
3.36905	13			1.54208	9
3.36905	0			1.54208	0
3.37302	0			1.54455	0
3.37302	13			1.54455	9
3.37698	13			1.54703	9
3.37698	0			1.54703	0
3.38095	0			1.5495	0
3.38095	13			1.5495	9
3.38492	13			1.55198	9
3.38492	0			1.55198	0
3.38889	0			1.55446	0
3.38889	13			1.55446	9
3.39286	13			1.55693	9
3.39286	0			1.55693	0
3.39683	0			1.55941	0
3.39683	13			1.55941	9
3.40079	13			1.56188	9
3.40079	0			1.56188	0
3.40476	0			1.56436	0
3.40476	13			1.56436	9
3.40873	13			1.56683	9
3.40873	0			1.56683	0
3.4127	0			1.56931	0
3.4127	13			1.56931	9
3.41667	13			1.57178	9
3.41667	0			1.57178	0
3.42063	0			1.57426	0
3.42063	13			1.57426	9
3.4246	13			1.57673	9
3.4246	0			1.57673	0
3.42857	0			1.57921	0
3.42857	13			1.57921	9
3.43254	13			1.58168	9
3.43254	0			1.58168	0
3.43651	0			1.58416	0
3.43651	13			1.58416	9
3.44048	13			1.58663	9
3.44048	0			1.58663	0
3.44444	0			1.58911	0
3.44444	13			1.58911	9
3.44841	13			1.59158	9
3.44841	0			1.59158	0
3.45238	0			1.59406	0
3.45238	13			1.59406	9
3.45635	13			1.59653	9
3.45635	0			1.59653	0
3.46032	0			1.59901	0
3.46032	13			1.59901	9
3.46429	13			1.60149	9
3.46429	0			1.60149	0
3.46825	0			1.60396	0
3.46825	13			1.60396	9
3.47222	13			1.60644	9
3.47222	0			1.60644	0
3.47619	0			1.60891	0
3.47619	13			1.60891	9
3.48016	13			1.61139	9
3.48016	0			1.61139	0
3.48413	0			1.61386	0
3.48413	13			1.61386	9
3.4881	13			1.61634	9
3.4881	0			1.61634	0
3.49206	0			1.61881	0
3.49206	13			1.61881	9
3.49603	13			1.62129	9
3.49603	0			1.62129	0
3.5	0			1.62376	0
3.5	6			1.62376	9
3.50397	6			1.62624	9
3.50397	0			1.62624	0
3.50794	0			1.62871	0
3.50794	6			1.62871	9
3.5119	6			1.63119	9
3.5119	0			1.63119	0
3.51587	0			1.63366	0
3.51587	6			1.63366	9
3.51984	6			1.63614	9
3.51984	0			1.63614	0
3.52381	0			1.63861	0
3.52381	6			1.63861	9
3.52778	6			1.64109	9
3.52778	0			1.64109	0
3.53175	0			1.64356	0
3.53175	6			1.64356	9
3.53571	6			1.64604	9
3.53571	0			1.64604	0
3.53968	0			1.64851	0
3.53968	6			1.64851	9
3.54365	6			1.65099	9
3.54365	0			1.65099	0
3.54762	0			1.65347	0
3.54762	6			1.65347	9
3.55159	6			1.65594	9
3.55159	0			1.65594	0
3.55556	0			1.65842	0
3.55556	6			1.65842	9
3.55952	6			1.66089	9
3.55952	0			1.66089	0
3.56349	0			1.66337	0
3.56349	6			1.66337	9
3.56746	6			1.66584	9
3.56746	0			1.66584	0
3.57143	0			1.66832	0
3.57143	6			1.66832	9
3.5754	6			1.67079	9
3.5754	0			1.67079	0
3.57937	0			1.67327	0
3.57937	6			1.67327	9
3.58333	6			1.67574	9
3.58333	0			1.67574	0
3.5873	0			1.67822	0
3.5873	6			1.67822	9
3.59127	6			1.68069	9
3.59127	0			1.68069	0
3.59524	0			1.68317	0
3.59524	6			1.68317	9
3.59921	6			1.68564	9
3.59921	0			1.68564	0
3.60317	0			1.68812	0
3.60317	6			1.68812	9
3.60714	6			1.69059	9
3.60714	0			1.69059	0
3.61111	0			1.69307	0
3.61111	6			1.69307	9
3.61508	6			1.69554	9
3.61508	0			1.69554	0
3.61905	0			1.69802	0
3.61905	6			1.69802	9
3.62302	6			1.7005	9
3.62302	0			1.7005	0
3.62698	0			1.70297	0
3.62698	6			1.70297	9
3.63095	6			1.70545	9
3.63095	0			1.70545	0
3.63492	0			1.70792	0
3.63492	6			1.70792	9
3.63889	6			1.7104	9
3.63889	0			1.7104	0
3.64286	0			1.71287	0
3.64286	6			1.71287	9
3.64683	6			1.71535	9
3.64683	0			1.71535	0
3.65079	0			1.71782	0
3.65079	6			1.71782	9
3.65476	6			1.7203	9
3.65476	0			1.7203	0
3.65873	0			1.72277	0
3.65873	6			1.72277	9
3.6627	6			1.72525	9
3.6627	0			1.72525	0
3.66667	0			1.72772	0
3.66667	6			1.72772	9
3.67063	6			1.7302	9
3.67063	0			1.7302	0
3.6746	0			1.73267	0
3.6746	6			1.73267	9
3.67857	6			1.73515	9
3.67857	0			1.73515	0
3.68254	0			1.73762	0
3.68254	6			1.73762	9
3.68651	6			1.7401	9
3.68651	0			1.7401	0
3.69048	0			1.74257	0
3.69048	6			1.74257	9
3.69444	6			1.74505	9
3.69444	0			1.74505	0
3.69841	0			1.74752	0
3.69841	6			1.74752	9
3.70238	6			1.75	9
3.70238	0			1.75	0
3.70635	0			1.75248	0
3.70635	6			1.75248	9
3.71032	6			1.75495	9
3.71032	0			1.75495	0
3.71429	0			1.75743	0
3.71429	6			1.75743	9
3.71825	6			1.7599	9
3.71825	0			1.7599	0
3.72222	0			1.76238	0
3.72222	6			1.76238	9
3.72619	6			1.76485	9
3.72619	0			1.76485	0
3.73016	0			1.76733	0
3.73016	6			1.76733	9
3.73413	6			1.7698	9
3.73413	0			1.7698	0
3.7381	0			1.77228	0
3.7381	6			1.77228	9
3.74206	6			1.77475	9
3.74206	0			1.77475	0
3.74603	0			1.77723	0
3.74603	6			1.77723	9
3.75	6			1.7797	9
3.75	0			1.7797	0
3.75397	0			1.78218	0
3.75397	6			1.78218	9
3.75794	6			1.78465	9
3.75794	0			1.78465	0
3.7619	0			1.78713	0
3.7619	6			1.78713	9
3.76587	6			1.7896	9
3.76587	0			1.7896	0
3.76984	0			1.79208	0
3.76984	6			1.79208	9
3.77381	6			1.79455	9
3.77381	0			1.79455	0
3.77778	0			1.79703	0
3.77778	6			1.79703	9
3.78175	6			1.7995	9
3.78175	0			1.7995	0
3.78571	0			1.80198	0
3.78571	6			1.80198	9
3.78968	6			1.80446	9
3.78968	0			1.80446	0
3.79365	0			1.80693	0
3.79365	6			1.80693	9
3.79762	6			1.80941	9
3.79762	0			1.80941	0
3.80159	0			1.81188	0
3.80159	6			1.81188	9
3.80556	6			1.81436	9
3.80556	0			1.81436	0
3.80952	0			1.81683	0
3.80952	6			1.81683	9
3.81349	6			1.81931	9
3.81349	0			1.81931	0
3.81746	0			1.82178	0
3.81746	6			1.82178	9
3.82143	6			1.82426	9
3.82143	0			1.82426	0
3.8254	0			1.82673	0
3.8254	6			1.82673	9
3.82937	6			1.82921	9
3.82937	0			1.82921	0
3.83333	0			1.83168	0
3.83333	6			1.83168	9
3.8373	6			1.83416	9
3.8373	0			1.83416	0
3.84127	0			1.83663	0
3.84127	6			1.83663	9
3.84524	6			1.83911	9
3.84524	0			1.83911	0
3.84921	0			1.84158	0
3.84921	6			1.84158	9
3.85317	6			1.84406	9
3.85317	0			1.84406	0
3.85714	0			1.84653	0
3.85714	6			1.84653	9
3.86111	6			1.84901	9
3.86111	0			1.84901	0
3.86508	0			1.85149	0
3.86508	6			1.85149	9
3.86905	6			1.85396	9
3.86905	0			1.85396	0
3.87302	0			1.85644	0
3.87302	6			1.85644	9
3.87698	6			1.85891	9
3.87698	0			1.85891	0
3.88095	0			1.86139	0
3.88095	6			1.86139	9
3.88492	6			1.86386	9
3.88492	0			1.86386	0
3.88889	0			1.86634	0
3.88889	6			1.86634	9
3.89286	6			1.86881	9
3.89286	0			1.86881	0
3.89683	0			1.87129	0
3.89683	6			1.87129	9
3.90079	6			1.87376	9
3.90079	0			1.87376	0
3.90476	0			1.87624	0
3.90476	6			1.87624	9
3.90873	6			1.87871	9
3.90873	0			1.87871	0
3.9127	0			1.88119	0
3.9127	6			1.88119	9
3.91667	6			1.88366	9
3.91667	0			1.88366	0
3.92063	0			1.88614	0
3.92063	6			1.88614	9
3.9246	6			1.88861	9
3.9246	0			1.88861	0
3.92857	0			1.89109	0
3.92857	6			1.89109	9
3.93254	6			1.89356	9
3.93254	0			1.89356	0
3.93651	0			1.89604	0
3.93651	6			1.89604	9
3.94048	6			1.89851	9
3.94048	0			1.89851	0
3.94444	0			1.90099	0
3.94444	6			1.90099	9
3.94841	6			1.90347	9
3.94841	0			1.90347	0
3.95238	0			1.90594	0
3.95238	6			1.90594	9
3.95635	6			1.90842	9
3.95635	0			1.90842	0
3.96032	0			1.91089	0
3.96032	6			1.91089	9
3.96429	6			1.91337	9
3.96429	0			1.91337	0
3.96825	0			1.91584	0
3.96825	6			1.91584	9
3.97222	6			1.91832	9
3.97222	0			1.91832	0
3.97619	0			1.92079	0
3.97619	6			1.92079	9
3.98016	6			1.92327	9
3.98016	0			1.92327	0
3.98413	0			1.92574	0
3.98413	6			1.92574	9
3.9881	6			1.92822	9
3.9881	0			1.92822	0
3.99206	0			1.93069	0
3.99206	6			1.93069	9
3.99603	6			1.93317	9
3.99603	0			1.93317	0
4	0			1.93564	0
4	13			1.93564	9
4.00397	13			1.93812	9
4.00397	0			1.93812	0
4.00794	0			1.94059	0
4.00794	13			1.94059	9
4.0119	13			1.94307	9
4.0119	0			1.94307	0
4.01587	0			1.94554	0
4.01587	13			1.94554	9
4.01984	13			1.94802	9
4.01984	0			1.94802	0
4.02381	0			1.9505	0
4.02381	13			1.9505	9
4.02778	13			1.95297	9
4.02778	0			1.95297	0
4.03175	0			1.95545	0
4.03175	13			1.95545	9
4.03571	13			1.95792	9
4.03571	0			1.95792	0
4.03968	0			1.9604	0
4.03968	13			1.9604	9
4.04365	13			1.96287	9
4.04365	0			1.96287	0
4.04762	0			1.96535	0
4.04762	13			1.96535	9
4.05159	13			1.96782	9
4.05159	0			1.96782	0
4.05556	0			1.9703	0
4.05556	13			1.9703	9
4.05952	13			1.97277	9
4.05952	0			1.97277	0
4.06349	0			1.97525	0
4.06349	13			1.97525	9
4.06746	13			1.97772	9
4.06746	0			1.97772	0
4.07143	0			1.9802	0
4.07143	13			1.9802	9
4.0754	13			1.98267	9
4.0754	0			1.98267	0
4.07937	0			1.98515	0
4.07937	13			1.98515	9
4.08333	13			1.98762	9
4.08333	0			1.98762	0
4.0873	0			1.9901	0
4.0873	13			1.9901	9
4.09127	13			1.99257	9
4.09127	0			1.99257	0
4.09524	0			1.99505	0
4.09524	13			1.99505	9
4.09921	13			1.99752	9
4.09921	0			1.99752	0
4.10317	0			2	0
4.10317	13			2	20
4.10714	13			2.00248	20
4.10714	0			2.00248	0
4.11111	0			2.00495	0
4.11111	13			2.00495	20
4.11508	13			2.00743	20
4.11508	0			2.00743	0
4.11905	0			2.0099	0
4.11905	13			2.0099	20
4.12302	13			2.01238	20
4.12302	0			2.01238	0
4.12698	0			2.01485	0
4.12698	13			2.01485	20
4.13095	13			2.01733	20
4.13095	0			2.01733	0
4.13492	0			2.0198	0
4.13492	13			2.0198	20
4.13889	13			2.02228	20
4.13889	0			2.02228	0
4.14286	0			2.02475	0
4.14286	13			2.02475	20
4.14683	13			2.02723	20
4.14683	0			2.02723	0
4.15079	0			2.0297	0
4.15079	13			2.0297	20
4.15476	13			2.03218	20
4.15476	0			2.03218	0
4.15873	0			2.03465	0
4.15873	13			2.03465	20
4.1627	13			2.03713	20
4.1627	0			2.03713	0
4.16667	0			2.0396	0
4.16667	13			2.0396	20
4.17063	13			2.04208	20
4.17063	0			2.04208	0
4.1746	0			2.04455	0
4.1746	13			2.04455	20
4.17857	13			2.04703	20
4.17857	0			2.04703	0
4.18254	0			2.0495	0
4.18254	13			2.0495	20
4.18651	13			2.05198	20
4.18651	0			2.05198	0
4.19048	0			2.05446	0
4.19048	13			2.05446	20
4.19444	13			2.05693	20
4.19444	0			2.05693	0
4.19841	0			2.05941	0
4.19841	13			2.05941	20
4.20238	13			2.06188	20
4.20238	0			2.06188	0
4.20635	0			2.06436	0
4.20635	13			2.06436	20
4.21032	13			2.06683	20
4.21032	0			2.06683	0
4.21429	0			2.06931	0
4.21429	13			2.06931	20
4.21825	13			2.07178	20
4.21825	0			2.07178	0
4.22222	0			2.07426	0
4.22222	13			2.07426	20
4.22619	13			2.07673	20
4.22619	0			2.07673	0
4.23016	0			2.07921	0
4.23016	13			2.07921	20
4.23413	13			2.08168	20
4.23413	0			2.08168	0
4.2381	0			2.08416	0
4.2381	13			2.08416	20
4.24206	13			2.08663	20
4.24206	0			2.08663	0
4.24603	0			2.08911	0
4.24603	13			2.08911	20
4.25	13			2.09158	20
4.25	0			2.09158	0
4.25397	0			2.09406	0
4.25397	13			2.09406	20
4.25794	13			2.09653	20
4.25794	0			2.09653	0
4.2619	0			2.09901	0
4.2619	13			2.09901	20
4.26587	13			2.10149	20
4.26587	0			2.10149	0
4.26984	0			2.10396	0
4.26984	13			2.10396	20
4.27381	13			2.10644	20
4.27381	0			2.10644	0
4.27778	0			2.10891	0
4.27778	13			2.10891	20
4.28175	13			2.11139	20
4.28175	0			2.11139	0
4.28571	0			2.11386	0
4.28571	13			2.11386	20
4.28968	13			2.11634	20
4.28968	0			2.11634	0
4.29365	0			2.11881	0
4.29365	13			2.11881	20
4.29762	13			2.12129	20
4.29762	0			2.12129	0
4.30159	0			2.12376	0
4.30159	13			2.12376	20
4.30556	13			2.12624	20
4.30556	0			2.12624	0
4.30952	0			2.12871	0
4.30952	13			2.12871	20
4.31349	13			2.13119	20
4.31349	0			2.13119	0
4.31746	0			2.13366	0
4.31746	13			2.13366	20
4.32143	13			2.13614	20
4.32143	0			2.13614	0
4.3254	0			2.13861	0
4.3254	13			2.13861	20
4.32937	13			2.14109	20
4.32937	0			2.14109	0
4.33333	0			2.14356	0
4.33333	13			2.14356	20
4.3373	13			2.14604	20
4.3373	0			2.14604	0
4.34127	0			2.14851	0
4.34127	13			2.14851	20
4.34524	13			2.15099	20
4.34524	0			2.15099	0
4.34921	0			2.15347	0
4.34921	13			2.15347	20
4.35317	13			2.15594	20
4.35317	0			2.15594	0
4.35714	0			2.15842	0
4.35714	13			2.15842	20
4.36111	13			2.16089	20
4.36111	0			2.16089	0
4.36508	0			2.16337	0
4.36508	13			2.16337	20
4.36905	13			2.16584	20
4.36905	0			2.16584	0
4.37302	0			2.16832	0
4.37302	13			2.16832	20
4.37698	13			2.17079	20
4.37698	0			2.17079	0
4.38095	0			2.17327	0
4.38095	13			2.17327	20
4.38492	13			2.17574	20
4.38492	0			2.17574	0
4.38889	0			2.17822	0
4.38889	13			2.17822	20
4.39286	13			2.18069	20
4.39286	0			2.18069	0
4.39683	0			2.18317	0
4.39683	13			2.18317	20
4.40079	13			2.18564	20
4.40079	0			2.18564	0
4.40476	0			2.18812	0
4.40476	13			2.18812	20
4.40873	13			2.19059	20
4.40873	0			2.19059	0
4.4127	0			2.19307	0
4.4127	13			2.19307	20
4.41667	13			2.19554	20
4.41667	0			2.19554	0
4.42063	0			2.19802	0
4.42063	13			2.19802	20
4.4246	13			2.2005	20
4.4246	0			2.2005	0
4.42857	0			2.20297	0
4.42857	13			2.20297	20
4.43254	13			2.20545	20
4.43254	0			2.20545	0
4.43651	0			2.20792	0
4.43651	13			2.20792	20
4.44048	13			2.2104	20
4.44048	0			2.2104	0
4.44444	0			2.21287	0
4.44444	13			2.21287	20
4.44841	13			2.21535	20
4.44841	0			2.21535	0
4.45238	0			2.21782	0
4.45238	13			2.21782	20
4.45635	13			2.2203	20
4.45635	0			2.2203	0
4.46032	0			2.22277	0
4.46032	13			2.22277	20
4.46429	13			2.22525	20
4.46429	0			2.22525	0
4.46825	0			2.22772	0
4.46825	13			2.22772	20
4.47222	13			2.2302	20
4.47222	0			2.2302	0
4.47619	0			2.23267	0
4.47619	13			2.23267	20
4.48016	13			2.23515	20
4.48016	0			2.23515	0
4.48413	0			2.23762	0
4.48413	13			2.23762	20
4.4881	13			2.2401	20
4.4881	0			2.2401	0
4.49206	0			2.24257	0
4.49206	13			2.24257	20
4.49603	13			2.24505	20
4.49603	0			2.24505	0
4.5	0			2.24752	0
4.5	4			2.24752	20
4.50397	4			2.25	20
4.50397	0			2.25	0
4.50794	0			2.25248	0
4.50794	4			2.25248	20
4.5119	4			2.25495	20
4.5119	0			2.25495	0
4.51587	0			2.25743	0
4.51587	4			2.25743	20
4.51984	4			2.2599	20
4.51984	0			2.2599	0
4.52381	0			2.26238	0
4.52381	4			2.26238	20
4.52778	4			2.26485	20
4.52778	0			2.26485	0
4.53175	0			2.26733	0
4.53175	4			2.26733	20
4.53571	4			2.2698	20
4.53571	0			2.2698	0
4.53968	0			2.27228	0
4.53968	4			2.27228	20
4.54365	4			2.27475	20
4.54365	0			2.27475	0
4.54762	0			2.27723	0
4.54762	4			2.27723	20
4.55159	4			2.2797	20
4.55159	0			2.2797	0
4.55556	0			2.28218	0
4.55556	4			2.28218	20
4.55952	4			2.28465	20
4.55952	0			2.28465	0
4.56349	0			2.28713	0
4.56349	4			2.28713	20
4.56746	4			2.2896	20
4.56746	0			2.2896	0
4.57143	0			2.29208	0
4.57143	4			2.29208	20
4.5754	4			2.29455	20
4.5754	0			2.29455	0
4.57937	0			2.29703	0
4.57937	4			2.29703	20
4.58333	4			2.2995	20
4.58333	0			2.2995	0
4.5873	0			2.30198	0
4.5873	4			2.30198	20
4.59127	4			2.30446	20
4.59127	0			2.30446	0
4.59524	0			2.30693	0
4.59524	4			2.30693	20
4.59921	4			2.30941	20
4.59921	0			2.30941	0
4.60317	0			2.31188	0
4.60317	4			2.31188	20
4.60714	4			2.31436	20
4.60714	0			2.31436	0
4.61111	0			2.31683	0
4.61111	4			2.31683	20
4.61508	4			2.31931	20
4.61508	0			2.31931	0
4.61905	0			2.32178	0
4.61905	4			2.32178	20
4.62302	4			2.32426	20
4.62302	0			2.32426	0
4.62698	0			2.32673	0
4.62698	4			2.32673	20
4.63095	4			2.32921	20
4.63095	0			2.32921	0
4.63492	0			2.33168	0
4.63492	4			2.33168	20
4.63889	4			2.33416	20
4.63889	0			2.33416	0
4.64286	0			2.33663	0
4.64286	4			2.33663	20
4.64683	4			2.33911	20
4.64683	0			2.33911	0
4.65079	0			2.34158	0
4.65079	4			2.34158	20
4.65476	4			2.34406	20
4.65476	0			2.34406	0
4.65873	0			2.34653	0
4.65873	4			2.34653	20
4.6627	4			2.34901	20
4.6627	0			2.34901	0
4.66667	0			2.35149	0
4.66667	4			2.35149	20
4.67063	4			2.35396	20
4.67063	0			2.35396	0
4.6746	0			2.35644	0
4.6746	4			2.35644	20
4.67857	4			2.35891	20
4.67857	0			2.35891	0
4.68254	0			2.36139	0
4.68254	4			2.36139	20
4.68651	4			2.36386	20
4.68651	0			2.36386	0
4.69048	0			2.36634	0
4.69048	4			2.36634	20
4.69444	4			2.36881	20
4.69444	0			2.36881	0
4.69841	0			2.37129	0
4.69841	4			2.37129	20
4.70238	4			2.37376	20
4.70238	0			2.37376	0
4.70635	0			2.37624	0
4.70635	4			2.37624	20
4.71032	4			2.37871	20
4.71032	0			2.37871	0
4.71429	0			2.38119	0
4.71429	4			2.38119	20
4.71825	4			2.38366	20
4.71825	0			2.38366	0
4.72222	0			2.38614	0
4.72222	4			2.38614	20
4.72619	4			2.38861	20
4.72619	0			2.38861	0
4.73016	0			2.39109	0
4.73016	4			2.39109	20
4.73413	4			2.39356	20
4.73413	0			2.39356	0
4.7381	0			2.39604	0
4.7381	4			2.39604	20
4.74206	4			2.39851	20
4.74206	0			2.39851	0
4.74603	0			2.40099	0
4.74603	4			2.40099	20
4.75	4			2.40347	20
4.75	0			2.40347	0
4.75397	0			2.40594	0
4.75397	4			2.40594	20
4.75794	4			2.40842	20
4.75794	0			2.40842	0
4.7619	0			2.41089	0
4.7619	4			2.41089	20
4.76587	4			2.41337	20
4.76587	0			2.41337	0
4.76984	0			2.41584	0
4.76984	4			2.41584	20
4.77381	4			2.41832	20
4.77381	0			2.41832	0
4.77778	0			2.42079	0
4.77778	4			2.42079	20
4.78175	4			2.42327	20
4.78175	0			2.42327	0
4.78571	0			2.42574	0
4.78571	4			2.42574	20
4.78968	4			2.42822	20
4.78968	0			2.42822	0
4.79365	0			2.43069	0
4.79365	4			2.43069	20
4.79762	4			2.43317	20
4.79762	0			2.43317	0
4.80159	0			2.43564	0
4.80159	4			2.43564	20
4.80556	4			2.43812	20
4.80556	0			2.43812	0
4.80952	0			2.44059	0
4.80952	4			2.44059	20
4.81349	4			2.44307	20
4.81349	0			2.44307	0
4.81746	0			2.44554	0
4.81746	4			2.44554	20
4.82143	4			2.44802	20
4.82143	0			2.44802	0
4.8254	0			2.4505	0
4.8254	4			2.4505	20
4.82937	4			2.45297	20
4.82937	0			2.45297	0
4.83333	0			2.45545	0
4.83333	4			2.45545	20
4.8373	4			2.45792	20
4.8373	0			2.45792	0
4.84127	0			2.4604	0
4.84127	4			2.4604	20
4.84524	4			2.46287	20
4.84524	0			2.46287	0
4.84921	0			2.46535	0
4.84921	4			2.46535	20
4.85317	4			2.46782	20
4.85317	0			2.46782	0
4.85714	0			2.4703	0
4.85714	4			2.4703	20
4.86111	4			2.47277	20
4.86111	0			2.47277	0
4.86508	0			2.47525	0
4.86508	4			2.47525	20
4.86905	4			2.47772	20
4.86905	0			2.47772	0
4.87302	0			2.4802	0
4.87302	4			2.4802	20
4.87698	4			2.48267	20
4.87698	0			2.48267	0
4.88095	0			2.48515	0
4.88095	4			2.48515	20
4.88492	4			2.48762	20
4.88492	0			2.48762	0
4.88889	0			2.4901	0
4.88889	4			2.4901	20
4.89286	4			2.49257	20
4.89286	0			2.49257	0
4.89683	0			2.49505	0
4.89683	4			2.49505	20
4.90079	4			2.49752	20
4.90079	0			2.49752	0
4.90476	0			2.5	0
4.90476	4			2.5	7
4.90873	4			2.50248	7
4.90873	0			2.50248	0
4.9127	0			2.50495	0
4.9127	4			2.50495	7
4.91667	4			2.50743	7
4.91667	0			2.50743	0
4.92063	0			2.5099	0
4.92063	4			2.5099	7
4.9246	4			2.51238	7
4.9246	0			2.51238	0
4.92857	0			2.51485	0
4.92857	4			2.51485	7
4.93254	4			2.51733	7
4.93254	0			2.51733	0
4.93651	0			2.5198	0
4.93651	4			2.5198	7
4.94048	4			2.52228	7
4.94048	0			2.52228	0
4.94444	0			2.52475	0
4.94444	4			2.52475	7
4.94841	4			2.52723	7
4.94841	0			2.52723	0
4.95238	0			2.5297	0
4.95238	4			2.5297	7
4.95635	4			2.53218	7
4.95635	0			2.53218	0
4.96032	0			2.53465	0
4.96032	4			2.53465	7
4.96429	4			2.53713	7
4.96429	0			2.53713	0
4.96825	0			2.5396	0
4.96825	4			2.5396	7
4.97222	4			2.54208	7
4.97222	0			2.54208	0
4.97619	0			2.54455	0
4.97619	4			2.54455	7
4.98016	4			2.54703	7
4.98016	0			2.54703	0
4.98413	0			2.5495	0
4.98413	4			2.5495	7
4.9881	4			2.55198	7
4.9881	0			2.55198	0
4.99206	0			2.55446	0
4.99206	4			2.55446	7
4.99603	4			2.55693	7
4.99603	0			2.55693	0
5	0			2.55941	0
5	8			2.55941	7
5.00397	8			2.56188	7
5.00397	0			2.56188	0
5.00794	0			2.56436	0
5.00794	8			2.56436	7
5.0119	8			2.56683	7
5.0119	0			2.56683	0
5.01587	0			2.56931	0
5.01587	8			2.56931	7
5.01984	8			2.57178	7
5.01984	0			2.57178	0
5.02381	0			2.57426	0
5.02381	8			2.57426	7
5.02778	8			2.57673	7
5.02778	0			2.57673	0
5.03175	0			2.57921	0
5.03175	8			2.57921	7
5.03571	8			2.58168	7
5.03571	0			2.58168	0
5.03968	0			2.58416	0
5.03968	8			2.58416	7
5.04365	8			2.58663	7
5.04365	0			2.58663	0
5.04762	0			2.58911	0
5.04762	8			2.58911	7
5.05159	8			2.59158	7
5.05159	0			2.59158	0
5.05556	0			2.59406	0
5.05556	8			2.59406	7
5.05952	8			2.59653	7
5.05952	0			2.59653	0
5.06349	0			2.59901	0
5.06349	8			2.59901	7
5.06746	8			2.60149	7
5.06746	0			2.60149	0
5.07143	0			2.60396	0
5.07143	8			2.60396	7
5.0754	8			2.60644	7
5.0754	0			2.60644	0
5.07937	0			2.60891	0
5.07937	8			2.60891	7
5.08333	8			2.61139	7
5.08333	0			2.61139	0
5.0873	0			2.61386	0
5.0873	8			2.61386	7
5.09127	8			2.61634	7
5.09127	0			2.61634	0
5.09524	0			2.61881	0
5.09524	8			2.61881	7
5.09921	8			2.62129	7
5.09921	0			2.62129	0
5.10317	0			2.62376	0
5.10317	8			2.62376	7
5.10714	8			2.62624	7
5.10714	0			2.62624	0
5.11111	0			2.62871	0
5.11111	8			2.62871	7
5.11508	8			2.63119	7
5.11508	0			2.63119	0
5.11905	0			2.63366	0
5.11905	8			2.63366	7
5.12302	8			2.63614	7
5.12302	0			2.63614	0
5.12698	0			2.63861	0
5.12698	8			2.63861	7
5.13095	8			2.64109	7
5.13095	0			2.64109	0
5.13492	0			2.64356	0
5.13492	8			2.64356	7
5.13889	8			2.64604	7
5.13889	0			2.64604	0
5.14286	0			2.64851	0
5.14286	8			2.64851	7
5.14683	8			2.65099	7
5.14683	0			2.65099	0
5.15079	0			2.65347	0
5.15079	8			2.65347	7
5.15476	8			2.65594	7
5.15476	0			2.65594	0
5.15873	0			2.65842	0
5.15873	8			2.65842	7
5.1627	8			2.66089	7
5.1627	0			2.66089	0
5.16667	0			2.66337	0
5.16667	8			2.66337	7
5.17063	8			2.66584	7
5.17063	0			2.66584	0
5.1746	0			2.66832	0
5.1746	8			2.66832	7
5.17857	8			2.67079	7
5.17857	0			2.67079	0
5.18254	0			2.67327	0
5.18254	8			2.67327	7
5.18651	8			2.67574	7
5.18651	0			2.67574	0
5.19048	0			2.67822	0
5.19048	8			2.67822	7
5.19444	8			2.68069	7
5.19444	0			2.68069	0
5.19841	0			2.68317	0
5.19841	8			2.68317	7
5.20238	8			2.68564	7
5.20238	0			2.68564	0
5.20635	0			2.68812	0
5.20635	8			2.68812	7
5.21032	8			2.69059	7
5.21032	0			2.69059	0
5.21429	0			2.69307	0
5.21429	8			2.69307	7
5.21825	8			2.69554	7
5.21825	0			2.69554	0
5.22222	0			2.69802	0
5.22222	8			2.69802	7
5.22619	8			2.7005	7
5.22619	0			2.7005	0
5.23016	0			2.70297	0
5.23016	8			2.70297	7
5.23413	8			2.70545	7
5.23413	0			2.70545	0
5.2381	0			2.70792	0
5.2381	8			2.70792	7
5.24206	8			2.7104	7
5.24206	0			2.7104	0
5.24603	0			2.71287	0
5.24603	8			2.71287	7
5.25	8			2.71535	7
5.25	0			2.71535	0
5.25397	0			2.71782	0
5.25397	8			2.71782	7
5.25794	8			2.7203	7
5.25794	0			2.7203	0
5.2619	0			2.72277	0
5.2619	8			2.72277	7
5.26587	8			2.72525	7
5.26587	0			2.72525	0
5.26984	0			2.72772	0
5.26984	8			2.72772	7
5.27381	8			2.7302	7
5.27381	0			2.7302	0
5.27778	0			2.73267	0
5.27778	8			2.73267	7
5.28175	8			2.73515	7
5.28175	0			2.73515	0
5.28571	0			2.73762	0
5.28571	8			2.73762	7
5.28968	8			2.7401	7
5.28968	0			2.7401	0
5.29365	0			2.74257	0
5.29365	8			2.74257	7
5.29762	8			2.74505	7
5.29762	0			2.74505	0
5.30159	0			2.74752	0
5.30159	8			2.74752	7
5.30556	8			2.75	7
5.30556	0			2.75	0
5.30952	0			2.75248	0
5.30952	8			2.75248	7
5.31349	8			2.75495	7
5.31349	0			2.75495	0
5.31746	0			2.75743	0
5.31746	8			2.75743	7
5.32143	8			2.7599	7
5.32143	0			2.7599	0
5.3254	0			2.76238	0
5.3254	8			2.76238	7
5.32937	8			2.76485	7
5.32937	0			2.76485	0
5.33333	0			2.76733	0
5.33333	8			2.76733	7
5.3373	8			2.7698	7
5.3373	0			2.7698	0
5.34127	0			2.77228	0
5.34127	8			2.77228	7
5.34524	8			2.77475	7
5.34524	0			2.77475	0
5.34921	0			2.77723	0
5.34921	8			2.77723	7
5.35317	8			2.7797	7
5.35317	0			2.7797	0
5.35714	0			2.78218	0
5.35714	8			2.78218	7
5.36111	8			2.78465	7
5.36111	0			2.78465	0
5.36508	0			2.78713	0
5.36508	8			2.78713	7
5.36905	8			2.7896	7
5.36905	0			2.7896	0
5.37302	0			2.79208	0
5.37302	8			2.79208	7
5.37698	8			2.79455	7
5.37698	0			2.79455	0
5.38095	0			2.79703	0
5.38095	8			2.79703	7
5.38492	8			2.7995	7
5.38492	0			2.7995	0
5.38889	0			2.80198	0
5.38889	8			2.80198	7
5.39286	8			2.80446	7
5.39286	0			2.80446	0
5.39683	0			2.80693	0
5.39683	8			2.80693	7
5.40079	8			2.80941	7
5.40079	0			2.80941	0
5.40476	0			2.81188	0
5.40476	8			2.81188	7
5.40873	8			2.81436	7
5.40873	0			2.81436	0
5.4127	0			2.81683	0
5.4127	8			2.81683	7
5.41667	8			2.81931	7
5.41667	0			2.81931	0
5.42063	0			2.82178	0
5.42063	8			2.82178	7
5.4246	8			2.82426	7
5.4246	0			2.82426	0
5.42857	0			2.82673	0
5.42857	8			2.82673	7
5.43254	8			2.82921	7
5.43254	0			2.82921	0
5.43651	0			2.83168	0
5.43651	8			2.83168	7
5.44048	8			2.83416	7
5.44048	0			2.83416	0
5.44444	0			2.83663	0
5.44444	8			2.83663	7
5.44841	8			2.83911	7
5.44841	0			2.83911	0
5.45238	0			2.84158	0
5.45238	8			2.84158	7
5.45635	8			2.84406	7
5.45635	0			2.84406	0
5.46032	0			2.84653	0
5.46032	8			2.84653	7
5.46429	8			2.84901	7
5.46429	0			2.84901	0
5.46825	0			2.85149	0
5.46825	8			2.85149	7
5.47222	8			2.85396	7
5.47222	0			2.85396	0
5.47619	0			2.85644	0
5.47619	8			2.85644	7
5.48016	8			2.85891	7
5.48016	0			2.85891	0
5.48413	0			2.86139	0
5.48413	8			2.86139	7
5.4881	8			2.86386	7
5.4881	0			2.86386	0
5.49206	0			2.86634	0
5.49206	8			2.86634	7
5.49603	8			2.86881	7
5.49603	0			2.86881	0
5.5	0			2.87129	0
5.5	1			2.87129	7
5.50397	1			2.87376	7
5.50397	0			2.87376	0
5.50794	0			2.87624	0
5.50794	1			2.87624	7
5.5119	1			2.87871	7
5.5119	0			2.87871	0
5.51587	0			2.88119	0
5.51587	1			2.88119	7
5.51984	1			2.88366	7
5.51984	0			2.88366	0
5.52381	0			2.88614	0
5.52381	1			2.88614	7
5.52778	1			2.88861	7
5.52778	0			2.88861	0
5.53175	0			2.89109	0
5.53175	1			2.89109	7
5.53571	1			2.89356	7
5.53571	0			2.89356	0
5.53968	0			2.89604	0
5.53968	1			2.89604	7
5.54365	1			2.89851	7
5.54365	0			2.89851	0
5.54762	0			2.90099	0
5.54762	1			2.90099	7
5.55159	1			2.90347	7
5.55159	0			2.90347	0
5.55556	0			2.90594	0
5.55556	1			2.90594	7
5.55952	1			2.90842	7
5.55952	0			2.90842	0
5.56349	0			2.91089	0
5.56349	1			2.91089	7
5.56746	1			2.91337	7
5.56746	0			2.91337	0
5.57143	0			2.91584	0
5.57143	1			2.91584	7
5.5754	1			2.91832	7
5.5754	0			2.91832	0
5.57937	0			2.92079	0
5.57937	1			2.92079	7
5.58333	1			2.92327	7
5.58333	0			2.92327	0
5.5873	0			2.92574	0
5.5873	1			2.92574	7
5.59127	1			2.92822	7
5.59127	0			2.92822	0
5.59524	0			2.93069	0
5.59524	1			2.93069	7
5.59921	1			2.93317	7
5.59921	0			2.93317	0
5.60317	0			2.93564	0
5.60317	1			2.93564	7
5.60714	1			2.93812	7
5.60714	0			2.93812	0
5.61111	0			2.94059	0
5.61111	1			2.94059	7
5.61508	1			2.94307	7
5.61508	0			2.94307	0
5.61905	0			2.94554	0
5.61905	1			2.94554	7
5.62302	1			2.94802	7
5.62302	0			2.94802	0
5.62698	0			2.9505	0
5.62698	1			2.9505	7
5.63095	1			2.95297	7
5.63095	0			2.95297	0
5.63492	0			2.95545	0
5.63492	1			2.95545	7
5.63889	1			2.95792	7
5.63889	0			2.95792	0
5.64286	0			2.9604	0
5.64286	1			2.9604	7
5.64683	1			2.96287	7
5.64683	0			2.96287	0
5.65079	0			2.96535	0
5.65079	1			2.96535	7
5.65476	1			2.96782	7
5.65476	0			2.96782	0
5.65873	0			2.9703	0
5.65873	1			2.9703	7
5.6627	1			2.97277	7
5.6627	0			2.97277	0
5.66667	0			2.97525	0
5.66667	1			2.97525	7
5.67063	1			2.97772	7
5.67063	0			2.97772	0
5.6746	0			2.9802	0
5.6746	1			2.9802	7
5.67857	1			2.98267	7
5.67857	0			2.98267	0
5.68254	0			2.98515	0
5.68254	1			2.98515	7
5.68651	1			2.98762	7
5.68651	0			2.98762	0
5.69048	0			2.9901	0
5.69048	1			2.9901	7
5.69444	1			2.99257	7
5.69444	0			2.99257	0
5.69841	0			2.99505	0
5.69841	1			2.99505	7
5.70238	1			2.99752	7
5.70238	0			2.99752	0
5.70635	0			3	0
5.70635	1			3	16
5.71032	1			3.00248	16
5.71032	0			3.00248	0
5.71429	0			3.00495	0
5.71429	1			3.00495	16
5.71825	1			3.00743	16
5.71825	0			3.00743	0
5.72222	0			3.0099	0
5.72222	1			3.0099	16
5.72619	1			3.01238	16
5.72619	0			3.01238	0
5.73016	0			3.01485	0
5.73016	1			3.01485	16
5.73413	1			3.01733	16
5.73413	0			3.01733	0
5.7381	0			3.0198	0
5.7381	1			3.0198	16
5.74206	1			3.02228	16
5.74206	0			3.02228	0
5.74603	0			3.02475	0
5.74603	1			3.02475	16
5.75	1			3.02723	16
5.75	0			3.02723	0
5.75397	0			3.0297	0
5.75397	1			3.0297	16
5.75794	1			3.03218	16
5.75794	0			3.03218	0
5.7619	0			3.03465	0
5.7619	1			3.03465	16
5.76587	1			3.03713	16
5.76587	0			3.03713	0
5.76984	0			3.0396	0
5.76984	1			3.0396	16
5.77381	1			3.04208	16
5.77381	0			3.04208	0
5.77778	0			3.04455	0
5.77778	1			3.04455	16
5.78175	1			3.04703	16
5.78175	0			3.04703	0
5.78571	0			3.0495	0
5.78571	1			3.0495	16
5.78968	1			3.05198	16
5.78968	0			3.05198	0
5.79365	0			3.05446	0
5.79365	1			3.05446	16
5.79762	1			3.05693	16
5.79762	0			3.05693	0
5.80159	0			3.05941	0
5.80159	1			3.05941	16
5.80556	1			3.06188	16
5.80556	0			3.06188	0
5.80952	0			3.06436	0
5.80952	1			3.06436	16
5.81349	1			3.06683	16
5.81349	0			3.06683	0
5.81746	0			3.06931	0
5.81746	1			3.06931	16
5.82143	1			3.07178	16
5.82143	0			3.07178	0
5.8254	0			3.07426	0
5.8254	1			3.07426	16
5.82937	1			3.07673	16
5.82937	0			3.07673	0
5.83333	0			3.07921	0
5.83333	1			3.07921	16
5.8373	1			3.08168	16
5.8373	0			3.08168	0
5.84127	0			3.08416	0
5.84127	1			3.08416	16
5.84524	1			3.08663	16
5.84524	0			3.08663	0
5.84921	0			3.08911	0
5.84921	1			3.08911	16
5.85317	1			3.09158	16
5.85317	0			3.09158	0
5.85714	0			3.09406	0
5.85714	1			3.09406	16
5.86111	1			3.09653	16
5.86111	0			3.09653	0
5.86508	0			3.09901	0
5.86508	1			3.09901	16
5.86905	1			3.10149	16
5.86905	0			3.10149	0
5.87302	0			3.10396	0
5.87302	1			3.10396	16
5.87698	1			3.10644	16
5.87698	0			3.10644	0
5.88095	0			3.10891	0
5.88095	1			3.10891	16
5.88492	1			3.11139	16
5.88492	0			3.11139	0
5.88889	0			3.11386	0
5.88889	1			3.11386	16
5.89286	1			3.11634	16
5.89286	0			3.11634	0
5.89683	0			3.11881	0
5.89683	1			3.11881	16
5.90079	1			3.12129	16
5.90079	0			3.12129	0
5.90476	0			3.12376	0
5.90476	1			3.12376	16
5.90873	1			3.12624	16
5.90873	0			3.12624	0
5.9127	0			3.12871	0
5.9127	1			3.12871	16
5.91667	1			3.13119	16
5.91667	0			3.13119	0
5.92063	0			3.13366	0
5.92063	1			3.13366	16
5.9246	1			3.13614	16
5.9246	0			3.13614	0
5.92857	0			3.13861	0
5.92857	1			3.13861	16
5.93254	1			3.14109	16
5.93254	0			3.14109	0
5.93651	0			3.14356	0
5.93651	1			3.14356	16
5.94048	1			3.14604	16
5.94048	0			3.14604	0
5.94444	0			3.14851	0
5.94444	1			3.14851	16
5.94841	1			3.15099	16
5.94841	0			3.15099	0
5.95238	0			3.15347	0
5.95238	1			3.15347	16
5.95635	1			3.15594	16
5.95635	0			3.15594	0
5.96032	0			3.15842	0
5.96032	1			3.15842	16
5.96429	1			3.16089	16
5.96429	0			3.16089	0
5.96825	0			3.16337	0
5.96825	1			3.16337	16
5.97222	1			3.16584	16
5.97222	0			3.16584	0
5.97619	0			3.16832	0
5.97619	1			3.16832	16
5.98016	1			3.17079	16
5.98016	0			3.17079	0
5.98413	0			3.17327	0
5.98413	1			3.17327	16
5.9881	1			3.17574	16
5.9881	0			3.17574	0
5.99206	0			3.17822	0
5.99206	1			3.17822	16
5.99603	1			3.18069	16
5.99603	0			3.18069	0
6	0			3.18317	0
6	5			3.18317	16
6.00397	5			3.18564	16
6.00397	0			3.18564	0
6.00794	0			3.18812	0
6.00794	5			3.18812	16
6.0119	5			3.19059	16
6.0119	0			3.19059	0
6.01587	0			3.19307	0
6.01587	5			3.19307	16
6.01984	5			3.19554	16
6.01984	0			3.19554	0
6.02381	0			3.19802	0
6.02381	5			3.19802	16
6.02778	5			3.2005	16
6.02778	0			3.2005	0
6.03175	0			3.20297	0
6.03175	5			3.20297	16
6.03571	5			3.20545	16
6.03571	0			3.20545	0
6.03968	0			3.20792	0
6.03968	5			3.20792	16
6.04365	5			3.2104	16
6.04365	0			3.2104	0
6.04762	0			3.21287	0
6.04762	5			3.21287	16
6.05159	5			3.21535	16
6.05159	0			3.21535	0
6.05556	0			3.21782	0
6.05556	5			3.21782	16
6.05952	5			3.2203	16
6.05952	0			3.2203	0
6.06349	0			3.22277	0
6.06349	5			3.22277	16
6.06746	5			3.22525	16
6.06746	0			3.22525	0
6.07143	0			3.22772	0
6.07143	5			3.22772	16
6.0754	5			3.2302	16
6.0754	0			3.2302	0
6.07937	0			3.23267	0
6.07937	5			3.23267	16
6.08333	5			3.23515	16
6.08333	0			3.23515	0
6.0873	0			3.23762	0
6.0873	5			3.23762	16
6.09127	5			3.2401	16
6.09127	0			3.2401	0
6.09524	0			3.24257	0
6.09524	5			3.24257	16
6.09921	5			3.24505	16
6.09921	0			3.24505	0
6.10317	0			3.24752	0
6.10317	5			3.24752	16
6.10714	5			3.25	16
6.10714	0			3.25	0
6.11111	0			3.25248	0
6.11111	5			3.25248	16
6.11508	5			3.25495	16
6.11508	0			3.25495	0
6.11905	0			3.25743	0
6.11905	5			3.25743	16
6.12302	5			3.2599	16
6.12302	0			3.2599	0
6.12698	0			3.26238	0
6.12698	5			3.26238	16
6.13095	5			3.26485	16
6.13095	0			3.26485	0
6.13492	0			3.26733	0
6.13492	5			3.26733	16
6.13889	5			3.2698	16
6.13889	0			3.2698	0
6.14286	0			3.27228	0
6.14286	5			3.27228	16
6.14683	5			3.27475	16
6.14683	0			3.27475	0
6.15079	0			3.27723	0
6.15079	5			3.27723	16
6.15476	5			3.2797	16
6.15476	0			3.2797	0
6.15873	0			3.28218	0
6.15873	5			3.28218	16
6.1627	5			3.28465	16
6.1627	0			3.28465	0
6.16667	0			3.28713	0
6.16667	5			3.28713	16
6.17063	5			3.2896	16
6.17063	0			3.2896	0
6.1746	0			3.29208	0
6.1746	5			3.29208	16
6.17857	5			3.29455	16
6.17857	0			3.29455	0
6.18254	0			3.29703	0
6.18254	5			3.29703	16
6.18651	5			3.2995	16
6.18651	0			3.2995	0
6.19048	0			3.30198	0
6.19048	5			3.30198	16
6.19444	5			3.30446	16
6.19444	0			3.30446	0
6.19841	0			3.30693	0
6.19841	5			3.30693	16
6.20238	5			3.30941	16
6.20238	0			3.30941	0
6.20635	0			3.31188	0
6.20635	5			3.31188	16
6.21032	5			3.31436	16
6.21032	0			3.31436	0
6.21429	0			3.31683	0
6.21429	5			3.31683	16
6.21825	5			3.31931	16
6.21825	0			3.31931	0
6.22222	0			3.32178	0
6.22222	5			3.32178	16
6.22619	5			3.32426	16
6.22619	0			3.32426	0
6.23016	0			3.32673	0
6.23016	5			3.32673	16
6.23413	5			3.32921	16
6.23413	0			3.32921	0
6.2381	0			3.33168	0
6.2381	5			3.33168	16
6.24206	5			3.33416	16
6.24206	0			3.33416	0
6.24603	0			3.33663	0
6.24603	5			3.33663	16
6.25	5			3.33911	16
6.25	0			3.33911	0
6.25397	0			3.34158	0
6.25397	5			3.34158	16
6.25794	5			3.34406	16
6.25794	0			3.34406	0
6.2619	0			3.34653	0
6.2619	5			3.34653	16
6.26587	5			3.34901	16
6.26587	0			3.34901	0
6.26984	0			3.35149	0
6.26984	5			3.35149	16
6.27381	5			3.35396	16
6.27381	0			3.35396	0
6.27778	0			3.35644	0
6.27778	5			3.35644	16
6.28175	5			3.35891	16
6.28175	0			3.35891	0
6.28571	0			3.36139	0
6.28571	5			3.36139	16
6.28968	5			3.36386	16
6.28968	0			3.36386	0
6.29365	0			3.36634	0
6.29365	5			3.36634	16
6.29762	5			3.36881	16
6.29762	0			3.36881	0
6.30159	0			3.37129	0
6.30159	5			3.37129	16
6.30556	5			3.37376	16
6.30556	0			3.37376	0
6.30952	0			3.37624	0
6.30952	5			3.37624	16
6.31349	5			3.37871	16
6.31349	0			3.37871	0
6.31746	0			3.38119	0
6.31746	5			3.38119	16
6.32143	5			3.38366	16
6.32143	0			3.38366	0
6.3254	0			3.38614	0
6.3254	5			3.38614	16
6.32937	5			3.38861	16
6.32937	0			3.38861	0
6.33333	0			3.39109	0
6.33333	5			3.39109	16
6.3373	5			3.39356	16
6.3373	0			3.39356	0
6.34127	0			3.39604	0
6.34127	5			3.39604	16
6.34524	5			3.39851	16
6.34524	0			3.39851	0
6.34921	0			3.40099	0
6.34921	5			3.40099	16
6.35317	5			3.40347	16
6.35317	0			3.40347	0
6.35714	0			3.40594	0
6.35714	5			3.40594	16
6.36111	5			3.40842	16
6.36111	0			3.40842	0
6.36508	0			3.41089	0
6.36508	5			3.41089	16
6.36905	5			3.41337	16
6.36905	0			3.41337	0
6.37302	0			3.41584	0
6.37302	5			3.41584	16
6.37698	5			3.41832	16
6.37698	0			3.41832	0
6.38095	0			3.42079	0
6.38095	5			3.42079	16
6.38492	5			3.42327	16
6.38492	0			3.42327	0
6.38889	0			3.42574	0
6.38889	5			3.42574	16
6.39286	5			3.42822	16
6.39286	0			3.42822	0
6.39683	0			3.43069	0
6.39683	5			3.43069	16
6.40079	5			3.43317	16
6.40079	0			3.43317	0
6.40476	0			3.43564	0
6.40476	5			3.43564	16
6.40873	5			3.43812	16
6.40873	0			3.43812	0
6.4127	0			3.44059	0
6.4127	5			3.44059	16
6.41667	5			3.44307	16
6.41667	0			3.44307	0
6.42063	0			3.44554	0
6.42063	5			3.44554	16
6.4246	5			3.44802	16
6.4246	0			3.44802	0
6.42857	0			3.4505	0
6.42857	5			3.4505	16
6.43254	5			3.45297	16
6.43254	0			3.45297	0
6.43651	0			3.45545	0
6.43651	5			3.45545	16
6.44048	5			3.45792	16
6.44048	0			3.45792	0
6.44444	0			3.4604	0
6.44444	5			3.4604	16
6.44841	5			3.46287	16
6.44841	0			3.46287	0
6.45238	0			3.46535	0
6.45238	5			3.46535	16
6.45635	5			3.46782	16
6.45635	0			3.46782	0
6.46032	0			3.4703	0
6.46032	5			3.4703	16
6.46429	5			3.47277	16
6.46429	0			3.47277	0
[truncated: 1,636 more rows]

## Sheet: Снеж.плесень_HID7
1	0	1	0
1	9	1	9
1.00248	9	1.5	9
1.00248	0	1.5	0
1.00495	0	1.5	9
1.00495	9	2	9
1.00743	9	2	0
1.00743	0	2	20
1.0099	0	2.5	20
1.0099	9	2.5	0
1.01238	9	2.5	7
1.01238	0	3	7
1.01485	0	3	0
1.01485	9	3	16
1.01733	9	3.5	16
1.01733	0	3.5	0
1.0198	0	3.5	3
1.0198	9	4	3
1.02228	9	4	0
1.02228	0	4	3
1.02475	0	4.5	3
1.02475	9	4.5	0
1.02723	9	4.5	0
1.02723	0	5	0
1.0297	0	5	0
1.0297	9	5	3
1.03218	9	5.5	3
1.03218	0	5.5	0
1.03465	0	5.5	1
1.03465	9	6	1
1.03713	9	6	0
1.03713	0
1.0396	0
1.0396	9
1.04208	9
1.04208	0
1.04455	0
1.04455	9
1.04703	9
1.04703	0
1.0495	0
1.0495	9
1.05198	9
1.05198	0
1.05446	0
1.05446	9
1.05693	9
1.05693	0
1.05941	0
1.05941	9
1.06188	9
1.06188	0
1.06436	0
1.06436	9
1.06683	9
1.06683	0
1.06931	0
1.06931	9
1.07178	9
1.07178	0
1.07426	0
1.07426	9
1.07673	9
1.07673	0
1.07921	0
1.07921	9
1.08168	9
1.08168	0
1.08416	0
1.08416	9
1.08663	9
1.08663	0
1.08911	0
1.08911	9
1.09158	9
1.09158	0
1.09406	0
1.09406	9
1.09653	9
1.09653	0
1.09901	0
1.09901	9
1.10149	9
1.10149	0
1.10396	0
1.10396	9
1.10644	9
1.10644	0
1.10891	0
1.10891	9
1.11139	9
1.11139	0
1.11386	0
1.11386	9
1.11634	9
1.11634	0
1.11881	0
1.11881	9
1.12129	9
1.12129	0
1.12376	0
1.12376	9
1.12624	9
1.12624	0
1.12871	0
1.12871	9
1.13119	9
1.13119	0
1.13366	0
1.13366	9
1.13614	9
1.13614	0
1.13861	0
1.13861	9
1.14109	9
1.14109	0
1.14356	0
1.14356	9
1.14604	9
1.14604	0
1.14851	0
1.14851	9
1.15099	9
1.15099	0
1.15347	0
1.15347	9
1.15594	9
1.15594	0
1.15842	0
1.15842	9
1.16089	9
1.16089	0
1.16337	0
1.16337	9
1.16584	9
1.16584	0
1.16832	0
1.16832	9
1.17079	9
1.17079	0
1.17327	0
1.17327	9
1.17574	9
1.17574	0
1.17822	0
1.17822	9
1.18069	9
1.18069	0
1.18317	0
1.18317	9
1.18564	9
1.18564	0
1.18812	0
1.18812	9
1.19059	9
1.19059	0
1.19307	0
1.19307	9
1.19554	9
1.19554	0
1.19802	0
1.19802	9
1.2005	9
1.2005	0
1.20297	0
1.20297	9
1.20545	9
1.20545	0
1.20792	0
1.20792	9
1.2104	9
1.2104	0
1.21287	0
1.21287	9
1.21535	9
1.21535	0
1.21782	0
1.21782	9
1.2203	9
1.2203	0
1.22277	0
1.22277	9
1.22525	9
1.22525	0
1.22772	0
1.22772	9
1.2302	9
1.2302	0
1.23267	0
1.23267	9
1.23515	9
1.23515	0
1.23762	0
1.23762	9
1.2401	9
1.2401	0
1.24257	0
1.24257	9
1.24505	9
1.24505	0
1.24752	0
1.24752	9
1.25	9
1.25	0
1.25248	0
1.25248	9
1.25495	9
1.25495	0
1.25743	0
1.25743	9
1.2599	9
1.2599	0
1.26238	0
1.26238	9
1.26485	9
1.26485	0
1.26733	0
1.26733	9
1.2698	9
1.2698	0
1.27228	0
1.27228	9
1.27475	9
1.27475	0
1.27723	0
1.27723	9
1.2797	9
1.2797	0
1.28218	0
1.28218	9
1.28465	9
1.28465	0
1.28713	0
1.28713	9
1.2896	9
1.2896	0
1.29208	0
1.29208	9
1.29455	9
1.29455	0
1.29703	0
1.29703	9
1.2995	9
1.2995	0
1.30198	0
1.30198	9
1.30446	9
1.30446	0
1.30693	0
1.30693	9
1.30941	9
1.30941	0
1.31188	0
1.31188	9
1.31436	9
1.31436	0
1.31683	0
1.31683	9
1.31931	9
1.31931	0
1.32178	0
1.32178	9
1.32426	9
1.32426	0
1.32673	0
1.32673	9
1.32921	9
1.32921	0
1.33168	0
1.33168	9
1.33416	9
1.33416	0
1.33663	0
1.33663	9
1.33911	9
1.33911	0
1.34158	0
1.34158	9
1.34406	9
1.34406	0
1.34653	0
1.34653	9
1.34901	9
1.34901	0
1.35149	0
1.35149	9
1.35396	9
1.35396	0
1.35644	0
1.35644	9
1.35891	9
1.35891	0
1.36139	0
1.36139	9
1.36386	9
1.36386	0
1.36634	0
1.36634	9
1.36881	9
1.36881	0
1.37129	0
1.37129	9
1.37376	9
1.37376	0
1.37624	0
1.37624	9
1.37871	9
1.37871	0
1.38119	0
1.38119	9
1.38366	9
1.38366	0
1.38614	0
1.38614	9
1.38861	9
1.38861	0
1.39109	0
1.39109	9
1.39356	9
1.39356	0
1.39604	0
1.39604	9
1.39851	9
1.39851	0
1.40099	0
1.40099	9
1.40347	9
1.40347	0
1.40594	0
1.40594	9
1.40842	9
1.40842	0
1.41089	0
1.41089	9
1.41337	9
1.41337	0
1.41584	0
1.41584	9
1.41832	9
1.41832	0
1.42079	0
1.42079	9
1.42327	9
1.42327	0
1.42574	0
1.42574	9
1.42822	9
1.42822	0
1.43069	0
1.43069	9
1.43317	9
1.43317	0
1.43564	0
1.43564	9
1.43812	9
1.43812	0
1.44059	0
1.44059	9
1.44307	9
1.44307	0
1.44554	0
1.44554	9
1.44802	9
1.44802	0
1.4505	0
1.4505	9
1.45297	9
1.45297	0
1.45545	0
1.45545	9
1.45792	9
1.45792	0
1.4604	0
1.4604	9
1.46287	9
1.46287	0
1.46535	0
1.46535	9
1.46782	9
1.46782	0
1.4703	0
1.4703	9
1.47277	9
1.47277	0
1.47525	0
1.47525	9
1.47772	9
1.47772	0
1.4802	0
1.4802	9
1.48267	9
1.48267	0
1.48515	0
1.48515	9
1.48762	9
1.48762	0
1.4901	0
1.4901	9
1.49257	9
1.49257	0
1.49505	0
1.49505	9
1.49752	9
1.49752	0
1.5	0
1.5	9
1.50248	9
1.50248	0
1.50495	0
1.50495	9
1.50743	9
1.50743	0
1.5099	0
1.5099	9
1.51238	9
1.51238	0
1.51485	0
1.51485	9
1.51733	9
1.51733	0
1.5198	0
1.5198	9
1.52228	9
1.52228	0
1.52475	0
1.52475	9
1.52723	9
1.52723	0
1.5297	0
1.5297	9
1.53218	9
1.53218	0
1.53465	0
1.53465	9
1.53713	9
1.53713	0
1.5396	0
1.5396	9
1.54208	9
1.54208	0
1.54455	0
1.54455	9
1.54703	9
1.54703	0
1.5495	0
1.5495	9
1.55198	9
1.55198	0
1.55446	0
1.55446	9
1.55693	9
1.55693	0
1.55941	0
1.55941	9
1.56188	9
1.56188	0
1.56436	0
1.56436	9
1.56683	9
1.56683	0
1.56931	0
1.56931	9
1.57178	9
1.57178	0
1.57426	0
1.57426	9
1.57673	9
1.57673	0
1.57921	0
1.57921	9
1.58168	9
1.58168	0
1.58416	0
1.58416	9
1.58663	9
1.58663	0
1.58911	0
1.58911	9
1.59158	9
1.59158	0
1.59406	0
1.59406	9
1.59653	9
1.59653	0
1.59901	0
1.59901	9
1.60149	9
1.60149	0
1.60396	0
1.60396	9
1.60644	9
1.60644	0
1.60891	0
1.60891	9
1.61139	9
1.61139	0
1.61386	0
1.61386	9
1.61634	9
1.61634	0
1.61881	0
1.61881	9
1.62129	9
1.62129	0
1.62376	0
1.62376	9
1.62624	9
1.62624	0
1.62871	0
1.62871	9
1.63119	9
1.63119	0
1.63366	0
1.63366	9
1.63614	9
1.63614	0
1.63861	0
1.63861	9
1.64109	9
1.64109	0
1.64356	0
1.64356	9
1.64604	9
1.64604	0
1.64851	0
1.64851	9
1.65099	9
1.65099	0
1.65347	0
1.65347	9
1.65594	9
1.65594	0
1.65842	0
1.65842	9
1.66089	9
1.66089	0
1.66337	0
1.66337	9
1.66584	9
1.66584	0
1.66832	0
1.66832	9
1.67079	9
1.67079	0
1.67327	0
1.67327	9
1.67574	9
1.67574	0
1.67822	0
1.67822	9
1.68069	9
1.68069	0
1.68317	0
1.68317	9
1.68564	9
1.68564	0
1.68812	0
1.68812	9
1.69059	9
1.69059	0
1.69307	0
1.69307	9
1.69554	9
1.69554	0
1.69802	0
1.69802	9
1.7005	9
1.7005	0
1.70297	0
1.70297	9
1.70545	9
1.70545	0
1.70792	0
1.70792	9
1.7104	9
1.7104	0
1.71287	0
1.71287	9
1.71535	9
1.71535	0
1.71782	0
1.71782	9
1.7203	9
1.7203	0
1.72277	0
1.72277	9
1.72525	9
1.72525	0
1.72772	0
1.72772	9
1.7302	9
1.7302	0
1.73267	0
1.73267	9
1.73515	9
1.73515	0
1.73762	0
1.73762	9
1.7401	9
1.7401	0
1.74257	0
1.74257	9
1.74505	9
1.74505	0
1.74752	0
1.74752	9
1.75	9
1.75	0
1.75248	0
1.75248	9
1.75495	9
1.75495	0
1.75743	0
1.75743	9
1.7599	9
1.7599	0
1.76238	0
1.76238	9
1.76485	9
1.76485	0
1.76733	0
1.76733	9
1.7698	9
1.7698	0
1.77228	0
1.77228	9
1.77475	9
1.77475	0
1.77723	0
1.77723	9
1.7797	9
1.7797	0
1.78218	0
1.78218	9
1.78465	9
1.78465	0
1.78713	0
1.78713	9
1.7896	9
1.7896	0
1.79208	0
1.79208	9
1.79455	9
1.79455	0
1.79703	0
1.79703	9
1.7995	9
1.7995	0
1.80198	0
1.80198	9
1.80446	9
1.80446	0
1.80693	0
1.80693	9
1.80941	9
1.80941	0
1.81188	0
1.81188	9
1.81436	9
1.81436	0
1.81683	0
1.81683	9
1.81931	9
1.81931	0
1.82178	0
1.82178	9
1.82426	9
1.82426	0
1.82673	0
1.82673	9
1.82921	9
1.82921	0
1.83168	0
1.83168	9
1.83416	9
1.83416	0
1.83663	0
1.83663	9
1.83911	9
1.83911	0
1.84158	0
1.84158	9
1.84406	9
1.84406	0
1.84653	0
1.84653	9
1.84901	9
1.84901	0
1.85149	0
1.85149	9
1.85396	9
1.85396	0
1.85644	0
1.85644	9
1.85891	9
1.85891	0
1.86139	0
1.86139	9
1.86386	9
1.86386	0
1.86634	0
1.86634	9
1.86881	9
1.86881	0
1.87129	0
1.87129	9
1.87376	9
1.87376	0
1.87624	0
1.87624	9
1.87871	9
1.87871	0
1.88119	0
1.88119	9
1.88366	9
1.88366	0
1.88614	0
1.88614	9
1.88861	9
1.88861	0
1.89109	0
1.89109	9
1.89356	9
1.89356	0
1.89604	0
1.89604	9
1.89851	9
1.89851	0
1.90099	0
1.90099	9
1.90347	9
1.90347	0
1.90594	0
1.90594	9
1.90842	9
1.90842	0
1.91089	0
1.91089	9
1.91337	9
1.91337	0
1.91584	0
1.91584	9
1.91832	9
1.91832	0
1.92079	0
1.92079	9
1.92327	9
1.92327	0
1.92574	0
1.92574	9
1.92822	9
1.92822	0
1.93069	0
1.93069	9
1.93317	9
1.93317	0
1.93564	0
1.93564	9
1.93812	9
1.93812	0
1.94059	0
1.94059	9
1.94307	9
1.94307	0
1.94554	0
1.94554	9
1.94802	9
1.94802	0
1.9505	0
1.9505	9
1.95297	9
1.95297	0
1.95545	0
1.95545	9
1.95792	9
1.95792	0
1.9604	0
1.9604	9
1.96287	9
1.96287	0
1.96535	0
1.96535	9
1.96782	9
1.96782	0
1.9703	0
1.9703	9
1.97277	9
1.97277	0
1.97525	0
1.97525	9
1.97772	9
1.97772	0
1.9802	0
1.9802	9
1.98267	9
1.98267	0
1.98515	0
1.98515	9
1.98762	9
1.98762	0
1.9901	0
1.9901	9
1.99257	9
1.99257	0
1.99505	0
1.99505	9
1.99752	9
1.99752	0
2	0
2	20
2.00248	20
2.00248	0
2.00495	0
2.00495	20
2.00743	20
2.00743	0
2.0099	0
2.0099	20
2.01238	20
2.01238	0
2.01485	0
2.01485	20
2.01733	20
2.01733	0
2.0198	0
2.0198	20
2.02228	20
2.02228	0
2.02475	0
2.02475	20
2.02723	20
2.02723	0
2.0297	0
2.0297	20
2.03218	20
2.03218	0
2.03465	0
2.03465	20
2.03713	20
2.03713	0
2.0396	0
2.0396	20
2.04208	20
2.04208	0
2.04455	0
2.04455	20
2.04703	20
2.04703	0
2.0495	0
2.0495	20
2.05198	20
2.05198	0
2.05446	0
2.05446	20
2.05693	20
2.05693	0
2.05941	0
2.05941	20
2.06188	20
2.06188	0
2.06436	0
2.06436	20
2.06683	20
2.06683	0
2.06931	0
2.06931	20
2.07178	20
2.07178	0
2.07426	0
2.07426	20
2.07673	20
2.07673	0
2.07921	0
2.07921	20
2.08168	20
2.08168	0
2.08416	0
2.08416	20
2.08663	20
2.08663	0
2.08911	0
2.08911	20
2.09158	20
2.09158	0
2.09406	0
2.09406	20
2.09653	20
2.09653	0
2.09901	0
2.09901	20
2.10149	20
2.10149	0
2.10396	0
2.10396	20
2.10644	20
2.10644	0
2.10891	0
2.10891	20
2.11139	20
2.11139	0
2.11386	0
2.11386	20
2.11634	20
2.11634	0
2.11881	0
2.11881	20
2.12129	20
2.12129	0
2.12376	0
2.12376	20
2.12624	20
2.12624	0
2.12871	0
2.12871	20
2.13119	20
2.13119	0
2.13366	0
2.13366	20
2.13614	20
2.13614	0
2.13861	0
2.13861	20
2.14109	20
2.14109	0
2.14356	0
2.14356	20
2.14604	20
2.14604	0
2.14851	0
2.14851	20
2.15099	20
2.15099	0
2.15347	0
2.15347	20
2.15594	20
2.15594	0
2.15842	0
2.15842	20
2.16089	20
2.16089	0
2.16337	0
2.16337	20
2.16584	20
2.16584	0
2.16832	0
2.16832	20
2.17079	20
2.17079	0
2.17327	0
2.17327	20
2.17574	20
2.17574	0
2.17822	0
2.17822	20
2.18069	20
2.18069	0
2.18317	0
2.18317	20
2.18564	20
2.18564	0
2.18812	0
2.18812	20
2.19059	20
2.19059	0
2.19307	0
2.19307	20
2.19554	20
2.19554	0
2.19802	0
2.19802	20
2.2005	20
2.2005	0
2.20297	0
2.20297	20
2.20545	20
2.20545	0
2.20792	0
2.20792	20
2.2104	20
2.2104	0
2.21287	0
2.21287	20
2.21535	20
2.21535	0
2.21782	0
2.21782	20
2.2203	20
2.2203	0
2.22277	0
2.22277	20
2.22525	20
2.22525	0
2.22772	0
2.22772	20
2.2302	20
2.2302	0
2.23267	0
2.23267	20
2.23515	20
2.23515	0
2.23762	0
2.23762	20
2.2401	20
2.2401	0
2.24257	0
2.24257	20
2.24505	20
2.24505	0
2.24752	0
2.24752	20
2.25	20
2.25	0
2.25248	0
2.25248	20
2.25495	20
2.25495	0
2.25743	0
2.25743	20
2.2599	20
2.2599	0
2.26238	0
2.26238	20
2.26485	20
2.26485	0
2.26733	0
2.26733	20
2.2698	20
2.2698	0
2.27228	0
2.27228	20
2.27475	20
2.27475	0
2.27723	0
2.27723	20
2.2797	20
2.2797	0
2.28218	0
2.28218	20
2.28465	20
2.28465	0
2.28713	0
2.28713	20
2.2896	20
2.2896	0
2.29208	0
2.29208	20
2.29455	20
2.29455	0
2.29703	0
2.29703	20
2.2995	20
2.2995	0
2.30198	0
2.30198	20
2.30446	20
2.30446	0
2.30693	0
2.30693	20
2.30941	20
2.30941	0
2.31188	0
2.31188	20
2.31436	20
2.31436	0
2.31683	0
2.31683	20
2.31931	20
2.31931	0
2.32178	0
2.32178	20
2.32426	20
2.32426	0
2.32673	0
2.32673	20
2.32921	20
2.32921	0
2.33168	0
2.33168	20
2.33416	20
2.33416	0
2.33663	0
2.33663	20
2.33911	20
2.33911	0
2.34158	0
2.34158	20
2.34406	20
2.34406	0
2.34653	0
2.34653	20
2.34901	20
2.34901	0
2.35149	0
2.35149	20
2.35396	20
2.35396	0
2.35644	0
2.35644	20
2.35891	20
2.35891	0
2.36139	0
2.36139	20
2.36386	20
2.36386	0
2.36634	0
2.36634	20
2.36881	20
2.36881	0
2.37129	0
2.37129	20
2.37376	20
2.37376	0
2.37624	0
2.37624	20
2.37871	20
2.37871	0
2.38119	0
2.38119	20
2.38366	20
2.38366	0
2.38614	0
2.38614	20
2.38861	20
2.38861	0
2.39109	0
2.39109	20
2.39356	20
2.39356	0
2.39604	0
2.39604	20
2.39851	20
2.39851	0
2.40099	0
2.40099	20
2.40347	20
2.40347	0
2.40594	0
2.40594	20
2.40842	20
2.40842	0
2.41089	0
2.41089	20
2.41337	20
2.41337	0
2.41584	0
2.41584	20
2.41832	20
2.41832	0
2.42079	0
2.42079	20
2.42327	20
2.42327	0
2.42574	0
2.42574	20
2.42822	20
2.42822	0
2.43069	0
2.43069	20
2.43317	20
2.43317	0
2.43564	0
2.43564	20
2.43812	20
2.43812	0
2.44059	0
2.44059	20
2.44307	20
2.44307	0
2.44554	0
2.44554	20
2.44802	20
2.44802	0
2.4505	0
2.4505	20
2.45297	20
2.45297	0
2.45545	0
2.45545	20
2.45792	20
2.45792	0
2.4604	0
2.4604	20
2.46287	20
2.46287	0
2.46535	0
2.46535	20
2.46782	20
2.46782	0
2.4703	0
2.4703	20
2.47277	20
2.47277	0
2.47525	0
2.47525	20
2.47772	20
2.47772	0
2.4802	0
2.4802	20
2.48267	20
2.48267	0
2.48515	0
2.48515	20
2.48762	20
2.48762	0
2.4901	0
2.4901	20
2.49257	20
2.49257	0
2.49505	0
2.49505	20
2.49752	20
2.49752	0
2.5	0
2.5	7
2.50248	7
2.50248	0
2.50495	0
2.50495	7
2.50743	7
2.50743	0
2.5099	0
2.5099	7
2.51238	7
2.51238	0
2.51485	0
2.51485	7
2.51733	7
2.51733	0
2.5198	0
2.5198	7
2.52228	7
2.52228	0
2.52475	0
2.52475	7
2.52723	7
2.52723	0
2.5297	0
2.5297	7
2.53218	7
2.53218	0
2.53465	0
2.53465	7
2.53713	7
2.53713	0
2.5396	0
2.5396	7
2.54208	7
2.54208	0
2.54455	0
2.54455	7
2.54703	7
2.54703	0
2.5495	0
2.5495	7
2.55198	7
2.55198	0
2.55446	0
2.55446	7
2.55693	7
2.55693	0
2.55941	0
2.55941	7
2.56188	7
2.56188	0
2.56436	0
2.56436	7
2.56683	7
2.56683	0
2.56931	0
2.56931	7
2.57178	7
2.57178	0
2.57426	0
2.57426	7
2.57673	7
2.57673	0
2.57921	0
2.57921	7
2.58168	7
2.58168	0
2.58416	0
2.58416	7
2.58663	7
2.58663	0
2.58911	0
2.58911	7
2.59158	7
2.59158	0
2.59406	0
2.59406	7
2.59653	7
2.59653	0
2.59901	0
2.59901	7
2.60149	7
2.60149	0
2.60396	0
2.60396	7
2.60644	7
2.60644	0
2.60891	0
2.60891	7
2.61139	7
2.61139	0
2.61386	0
2.61386	7
2.61634	7
2.61634	0
2.61881	0
2.61881	7
2.62129	7
2.62129	0
2.62376	0
2.62376	7
2.62624	7
2.62624	0
2.62871	0
2.62871	7
2.63119	7
2.63119	0
2.63366	0
2.63366	7
2.63614	7
2.63614	0
2.63861	0
2.63861	7
2.64109	7
2.64109	0
2.64356	0
2.64356	7
2.64604	7
2.64604	0
2.64851	0
2.64851	7
2.65099	7
2.65099	0
2.65347	0
2.65347	7
2.65594	7
2.65594	0
2.65842	0
2.65842	7
2.66089	7
2.66089	0
2.66337	0
2.66337	7
2.66584	7
2.66584	0
2.66832	0
2.66832	7
2.67079	7
2.67079	0
2.67327	0
2.67327	7
2.67574	7
2.67574	0
2.67822	0
2.67822	7
2.68069	7
2.68069	0
2.68317	0
2.68317	7
2.68564	7
2.68564	0
2.68812	0
2.68812	7
2.69059	7
2.69059	0
2.69307	0
2.69307	7
2.69554	7
2.69554	0
2.69802	0
2.69802	7
2.7005	7
2.7005	0
2.70297	0
2.70297	7
2.70545	7
2.70545	0
2.70792	0
2.70792	7
2.7104	7
2.7104	0
2.71287	0
2.71287	7
2.71535	7
2.71535	0
2.71782	0
2.71782	7
2.7203	7
2.7203	0
2.72277	0
2.72277	7
2.72525	7
2.72525	0
2.72772	0
2.72772	7
2.7302	7
2.7302	0
2.73267	0
2.73267	7
2.73515	7
2.73515	0
2.73762	0
2.73762	7
2.7401	7
2.7401	0
2.74257	0
2.74257	7
2.74505	7
2.74505	0
2.74752	0
2.74752	7
2.75	7
2.75	0
2.75248	0
2.75248	7
2.75495	7
2.75495	0
2.75743	0
2.75743	7
2.7599	7
2.7599	0
2.76238	0
2.76238	7
2.76485	7
2.76485	0
2.76733	0
2.76733	7
2.7698	7
2.7698	0
2.77228	0
2.77228	7
2.77475	7
2.77475	0
2.77723	0
2.77723	7
2.7797	7
2.7797	0
2.78218	0
2.78218	7
2.78465	7
2.78465	0
2.78713	0
2.78713	7
2.7896	7
2.7896	0
2.79208	0
2.79208	7
2.79455	7
2.79455	0
2.79703	0
2.79703	7
2.7995	7
2.7995	0
2.80198	0
2.80198	7
2.80446	7
2.80446	0
2.80693	0
2.80693	7
2.80941	7
2.80941	0
2.81188	0
2.81188	7
2.81436	7
2.81436	0
2.81683	0
2.81683	7
2.81931	7
2.81931	0
2.82178	0
2.82178	7
2.82426	7
2.82426	0
2.82673	0
2.82673	7
2.82921	7
2.82921	0
2.83168	0
2.83168	7
2.83416	7
2.83416	0
2.83663	0
2.83663	7
2.83911	7
2.83911	0
2.84158	0
2.84158	7
2.84406	7
2.84406	0
2.84653	0
2.84653	7
2.84901	7
2.84901	0
2.85149	0
2.85149	7
2.85396	7
2.85396	0
2.85644	0
2.85644	7
2.85891	7
2.85891	0
2.86139	0
2.86139	7
2.86386	7
2.86386	0
2.86634	0
2.86634	7
2.86881	7
2.86881	0
2.87129	0
2.87129	7
2.87376	7
2.87376	0
2.87624	0
2.87624	7
2.87871	7
2.87871	0
2.88119	0
2.88119	7
2.88366	7
2.88366	0
2.88614	0
2.88614	7
2.88861	7
2.88861	0
2.89109	0
2.89109	7
2.89356	7
2.89356	0
2.89604	0
2.89604	7
2.89851	7
2.89851	0
2.90099	0
2.90099	7
2.90347	7
2.90347	0
2.90594	0
2.90594	7
2.90842	7
2.90842	0
2.91089	0
2.91089	7
2.91337	7
2.91337	0
2.91584	0
2.91584	7
2.91832	7
2.91832	0
2.92079	0
2.92079	7
2.92327	7
2.92327	0
2.92574	0
2.92574	7
2.92822	7
2.92822	0
2.93069	0
2.93069	7
2.93317	7
2.93317	0
2.93564	0
2.93564	7
2.93812	7
2.93812	0
2.94059	0
2.94059	7
2.94307	7
2.94307	0
2.94554	0
2.94554	7
2.94802	7
2.94802	0
2.9505	0
2.9505	7
2.95297	7
2.95297	0
2.95545	0
2.95545	7
2.95792	7
2.95792	0
2.9604	0
2.9604	7
2.96287	7
2.96287	0
2.96535	0
2.96535	7
2.96782	7
2.96782	0
2.9703	0
2.9703	7
2.97277	7
2.97277	0
2.97525	0
2.97525	7
2.97772	7
2.97772	0
2.9802	0
2.9802	7
2.98267	7
2.98267	0
2.98515	0
2.98515	7
2.98762	7
2.98762	0
2.9901	0
2.9901	7
2.99257	7
2.99257	0
2.99505	0
2.99505	7
2.99752	7
2.99752	0
3	0
3	16
3.00248	16
3.00248	0
3.00495	0
3.00495	16
3.00743	16
3.00743	0
3.0099	0
3.0099	16
3.01238	16
3.01238	0
3.01485	0
3.01485	16
3.01733	16
3.01733	0
3.0198	0
3.0198	16
3.02228	16
3.02228	0
3.02475	0
3.02475	16
3.02723	16
3.02723	0
3.0297	0
3.0297	16
3.03218	16
3.03218	0
3.03465	0
3.03465	16
3.03713	16
3.03713	0
3.0396	0
3.0396	16
3.04208	16
3.04208	0
3.04455	0
3.04455	16
3.04703	16
3.04703	0
3.0495	0
3.0495	16
3.05198	16
3.05198	0
3.05446	0
3.05446	16
3.05693	16
3.05693	0
3.05941	0
3.05941	16
3.06188	16
3.06188	0
3.06436	0
3.06436	16
3.06683	16
3.06683	0
3.06931	0
3.06931	16
3.07178	16
3.07178	0
3.07426	0
3.07426	16
3.07673	16
3.07673	0
3.07921	0
3.07921	16
3.08168	16
3.08168	0
3.08416	0
3.08416	16
3.08663	16
3.08663	0
3.08911	0
3.08911	16
3.09158	16
3.09158	0
3.09406	0
3.09406	16
3.09653	16
3.09653	0
3.09901	0
3.09901	16
3.10149	16
3.10149	0
3.10396	0
3.10396	16
3.10644	16
3.10644	0
3.10891	0
3.10891	16
3.11139	16
3.11139	0
3.11386	0
3.11386	16
3.11634	16
3.11634	0
3.11881	0
3.11881	16
3.12129	16
3.12129	0
3.12376	0
3.12376	16
3.12624	16
3.12624	0
3.12871	0
3.12871	16
3.13119	16
3.13119	0
3.13366	0
3.13366	16
3.13614	16
3.13614	0
3.13861	0
3.13861	16
3.14109	16
3.14109	0
3.14356	0
3.14356	16
3.14604	16
3.14604	0
3.14851	0
3.14851	16
3.15099	16
3.15099	0
3.15347	0
3.15347	16
3.15594	16
3.15594	0
3.15842	0
3.15842	16
3.16089	16
3.16089	0
3.16337	0
3.16337	16
3.16584	16
3.16584	0
3.16832	0
3.16832	16
3.17079	16
3.17079	0
3.17327	0
3.17327	16
3.17574	16
3.17574	0
3.17822	0
3.17822	16
3.18069	16
3.18069	0
3.18317	0
3.18317	16
3.18564	16
3.18564	0
3.18812	0
3.18812	16
3.19059	16
3.19059	0
3.19307	0
3.19307	16
3.19554	16
3.19554	0
3.19802	0
3.19802	16
3.2005	16
3.2005	0
3.20297	0
3.20297	16
3.20545	16
3.20545	0
3.20792	0
3.20792	16
3.2104	16
3.2104	0
3.21287	0
3.21287	16
3.21535	16
3.21535	0
3.21782	0
3.21782	16
3.2203	16
3.2203	0
3.22277	0
3.22277	16
3.22525	16
3.22525	0
3.22772	0
3.22772	16
3.2302	16
3.2302	0
3.23267	0
3.23267	16
3.23515	16
3.23515	0
3.23762	0
3.23762	16
3.2401	16
3.2401	0
3.24257	0
3.24257	16
3.24505	16
3.24505	0
3.24752	0
3.24752	16
3.25	16
3.25	0
3.25248	0
3.25248	16
3.25495	16
3.25495	0
3.25743	0
3.25743	16
3.2599	16
3.2599	0
3.26238	0
3.26238	16
3.26485	16
3.26485	0
3.26733	0
3.26733	16
3.2698	16
3.2698	0
3.27228	0
3.27228	16
3.27475	16
3.27475	0
3.27723	0
3.27723	16
3.2797	16
3.2797	0
3.28218	0
3.28218	16
3.28465	16
3.28465	0
3.28713	0
3.28713	16
3.2896	16
3.2896	0
3.29208	0
3.29208	16
3.29455	16
3.29455	0
3.29703	0
3.29703	16
3.2995	16
3.2995	0
3.30198	0
3.30198	16
3.30446	16
3.30446	0
3.30693	0
3.30693	16
3.30941	16
3.30941	0
3.31188	0
3.31188	16
3.31436	16
3.31436	0
3.31683	0
3.31683	16
3.31931	16
3.31931	0
3.32178	0
3.32178	16
3.32426	16
3.32426	0
3.32673	0
3.32673	16
3.32921	16
3.32921	0
3.33168	0
3.33168	16
3.33416	16
3.33416	0
3.33663	0
3.33663	16
3.33911	16
3.33911	0
3.34158	0
3.34158	16
3.34406	16
3.34406	0
3.34653	0
3.34653	16
3.34901	16
3.34901	0
3.35149	0
3.35149	16
3.35396	16
3.35396	0
3.35644	0
3.35644	16
3.35891	16
3.35891	0
3.36139	0
3.36139	16
3.36386	16
3.36386	0
3.36634	0
3.36634	16
3.36881	16
3.36881	0
3.37129	0
3.37129	16
3.37376	16
3.37376	0
3.37624	0
3.37624	16
3.37871	16
3.37871	0
3.38119	0
3.38119	16
3.38366	16
3.38366	0
3.38614	0
3.38614	16
3.38861	16
3.38861	0
3.39109	0
3.39109	16
3.39356	16
3.39356	0
3.39604	0
3.39604	16
3.39851	16
3.39851	0
3.40099	0
3.40099	16
3.40347	16
3.40347	0
3.40594	0
3.40594	16
3.40842	16
3.40842	0
3.41089	0
3.41089	16
3.41337	16
3.41337	0
3.41584	0
3.41584	16
3.41832	16
3.41832	0
3.42079	0
3.42079	16
3.42327	16
3.42327	0
3.42574	0
3.42574	16
3.42822	16
3.42822	0
3.43069	0
3.43069	16
3.43317	16
3.43317	0
3.43564	0
3.43564	16
3.43812	16
3.43812	0
3.44059	0
3.44059	16
3.44307	16
3.44307	0
3.44554	0
3.44554	16
3.44802	16
3.44802	0
3.4505	0
3.4505	16
3.45297	16
3.45297	0
3.45545	0
3.45545	16
3.45792	16
3.45792	0
3.4604	0
3.4604	16
3.46287	16
3.46287	0
3.46535	0
3.46535	16
3.46782	16
3.46782	0
3.4703	0
3.4703	16
3.47277	16
3.47277	0
[truncated: 1,636 more rows]

## Sheet: Снеж.плесень_HID8
1	0	1	0
1	9	1	9
1.00248	9	1.5	9
1.00248	0	1.5	0
1.00495	0	1.5	9
1.00495	9	2	9
1.00743	9	2	0
1.00743	0	2	20
1.0099	0	2.5	20
1.0099	9	2.5	0
1.01238	9	2.5	7
1.01238	0	3	7
1.01485	0	3	0
1.01485	9	3	16
1.01733	9	3.5	16
1.01733	0	3.5	0
1.0198	0	3.5	3
1.0198	9	4	3
1.02228	9	4	0
1.02228	0	4	3
1.02475	0	4.5	3
1.02475	9	4.5	0
1.02723	9	4.5	0
1.02723	0	5	0
1.0297	0	5	0
1.0297	9	5	3
1.03218	9	5.5	3
1.03218	0	5.5	0
1.03465	0	5.5	1
1.03465	9	6	1
1.03713	9	6	0
1.03713	0
1.0396	0
1.0396	9
1.04208	9
1.04208	0
1.04455	0
1.04455	9
1.04703	9
1.04703	0
1.0495	0
1.0495	9
1.05198	9
1.05198	0
1.05446	0
1.05446	9
1.05693	9
1.05693	0
1.05941	0
1.05941	9
1.06188	9
1.06188	0
1.06436	0
1.06436	9
1.06683	9
1.06683	0
1.06931	0
1.06931	9
1.07178	9
1.07178	0
1.07426	0
1.07426	9
1.07673	9
1.07673	0
1.07921	0
1.07921	9
1.08168	9
1.08168	0
1.08416	0
1.08416	9
1.08663	9
1.08663	0
1.08911	0
1.08911	9
1.09158	9
1.09158	0
1.09406	0
1.09406	9
1.09653	9
1.09653	0
1.09901	0
1.09901	9
1.10149	9
1.10149	0
1.10396	0
1.10396	9
1.10644	9
1.10644	0
1.10891	0
1.10891	9
1.11139	9
1.11139	0
1.11386	0
1.11386	9
1.11634	9
1.11634	0
1.11881	0
1.11881	9
1.12129	9
1.12129	0
1.12376	0
1.12376	9
1.12624	9
1.12624	0
1.12871	0
1.12871	9
1.13119	9
1.13119	0
1.13366	0
1.13366	9
1.13614	9
1.13614	0
1.13861	0
1.13861	9
1.14109	9
1.14109	0
1.14356	0
1.14356	9
1.14604	9
1.14604	0
1.14851	0
1.14851	9
1.15099	9
1.15099	0
1.15347	0
1.15347	9
1.15594	9
1.15594	0
1.15842	0
1.15842	9
1.16089	9
1.16089	0
1.16337	0
1.16337	9
1.16584	9
1.16584	0
1.16832	0
1.16832	9
1.17079	9
1.17079	0
1.17327	0
1.17327	9
1.17574	9
1.17574	0
1.17822	0
1.17822	9
1.18069	9
1.18069	0
1.18317	0
1.18317	9
1.18564	9
1.18564	0
1.18812	0
1.18812	9
1.19059	9
1.19059	0
1.19307	0
1.19307	9
1.19554	9
1.19554	0
1.19802	0
1.19802	9
1.2005	9
1.2005	0
1.20297	0
1.20297	9
1.20545	9
1.20545	0
1.20792	0
1.20792	9
1.2104	9
1.2104	0
1.21287	0
1.21287	9
1.21535	9
1.21535	0
1.21782	0
1.21782	9
1.2203	9
1.2203	0
1.22277	0
1.22277	9
1.22525	9
1.22525	0
1.22772	0
1.22772	9
1.2302	9
1.2302	0
1.23267	0
1.23267	9
1.23515	9
1.23515	0
1.23762	0
1.23762	9
1.2401	9
1.2401	0
1.24257	0
1.24257	9
1.24505	9
1.24505	0
1.24752	0
1.24752	9
1.25	9
1.25	0
1.25248	0
1.25248	9
1.25495	9
1.25495	0
1.25743	0
1.25743	9
1.2599	9
1.2599	0
1.26238	0
1.26238	9
1.26485	9
1.26485	0
1.26733	0
1.26733	9
1.2698	9
1.2698	0
1.27228	0
1.27228	9
1.27475	9
1.27475	0
1.27723	0
1.27723	9
1.2797	9
1.2797	0
1.28218	0
1.28218	9
1.28465	9
1.28465	0
1.28713	0
1.28713	9
1.2896	9
1.2896	0
1.29208	0
1.29208	9
1.29455	9
1.29455	0
1.29703	0
1.29703	9
1.2995	9
1.2995	0
1.30198	0
1.30198	9
1.30446	9
1.30446	0
1.30693	0
1.30693	9
1.30941	9
1.30941	0
1.31188	0
1.31188	9
1.31436	9
1.31436	0
1.31683	0
1.31683	9
1.31931	9
1.31931	0
1.32178	0
1.32178	9
1.32426	9
1.32426	0
1.32673	0
1.32673	9
1.32921	9
1.32921	0
1.33168	0
1.33168	9
1.33416	9
1.33416	0
1.33663	0
1.33663	9
1.33911	9
1.33911	0
1.34158	0
1.34158	9
1.34406	9
1.34406	0
1.34653	0
1.34653	9
1.34901	9
1.34901	0
1.35149	0
1.35149	9
1.35396	9
1.35396	0
1.35644	0
1.35644	9
1.35891	9
1.35891	0
1.36139	0
1.36139	9
1.36386	9
1.36386	0
1.36634	0
1.36634	9
1.36881	9
1.36881	0
1.37129	0
1.37129	9
1.37376	9
1.37376	0
1.37624	0
1.37624	9
1.37871	9
1.37871	0
1.38119	0
1.38119	9
1.38366	9
1.38366	0
1.38614	0
1.38614	9
1.38861	9
1.38861	0
1.39109	0
1.39109	9
1.39356	9
1.39356	0
1.39604	0
1.39604	9
1.39851	9
1.39851	0
1.40099	0
1.40099	9
1.40347	9
1.40347	0
1.40594	0
1.40594	9
1.40842	9
1.40842	0
1.41089	0
1.41089	9
1.41337	9
1.41337	0
1.41584	0
1.41584	9
1.41832	9
1.41832	0
1.42079	0
1.42079	9
1.42327	9
1.42327	0
1.42574	0
1.42574	9
1.42822	9
1.42822	0
1.43069	0
1.43069	9
1.43317	9
1.43317	0
1.43564	0
1.43564	9
1.43812	9
1.43812	0
1.44059	0
1.44059	9
1.44307	9
1.44307	0
1.44554	0
1.44554	9
1.44802	9
1.44802	0
1.4505	0
1.4505	9
1.45297	9
1.45297	0
1.45545	0
1.45545	9
1.45792	9
1.45792	0
1.4604	0
1.4604	9
1.46287	9
1.46287	0
1.46535	0
1.46535	9
1.46782	9
1.46782	0
1.4703	0
1.4703	9
1.47277	9
1.47277	0
1.47525	0
1.47525	9
1.47772	9
1.47772	0
1.4802	0
1.4802	9
1.48267	9
1.48267	0
1.48515	0
1.48515	9
1.48762	9
1.48762	0
1.4901	0
1.4901	9
1.49257	9
1.49257	0
1.49505	0
1.49505	9
1.49752	9
1.49752	0
1.5	0
1.5	9
1.50248	9
1.50248	0
1.50495	0
1.50495	9
1.50743	9
1.50743	0
1.5099	0
1.5099	9
1.51238	9
1.51238	0
1.51485	0
1.51485	9
1.51733	9
1.51733	0
1.5198	0
1.5198	9
1.52228	9
1.52228	0
1.52475	0
1.52475	9
1.52723	9
1.52723	0
1.5297	0
1.5297	9
1.53218	9
1.53218	0
1.53465	0
1.53465	9
1.53713	9
1.53713	0
1.5396	0
1.5396	9
1.54208	9
1.54208	0
1.54455	0
1.54455	9
1.54703	9
1.54703	0
1.5495	0
1.5495	9
1.55198	9
1.55198	0
1.55446	0
1.55446	9
1.55693	9
1.55693	0
1.55941	0
1.55941	9
1.56188	9
1.56188	0
1.56436	0
1.56436	9
1.56683	9
1.56683	0
1.56931	0
1.56931	9
1.57178	9
1.57178	0
1.57426	0
1.57426	9
1.57673	9
1.57673	0
1.57921	0
1.57921	9
1.58168	9
1.58168	0
1.58416	0
1.58416	9
1.58663	9
1.58663	0
1.58911	0
1.58911	9
1.59158	9
1.59158	0
1.59406	0
1.59406	9
1.59653	9
1.59653	0
1.59901	0
1.59901	9
1.60149	9
1.60149	0
1.60396	0
1.60396	9
1.60644	9
1.60644	0
1.60891	0
1.60891	9
1.61139	9
1.61139	0
1.61386	0
1.61386	9
1.61634	9
1.61634	0
1.61881	0
1.61881	9
1.62129	9
1.62129	0
1.62376	0
1.62376	9
1.62624	9
1.62624	0
1.62871	0
1.62871	9
1.63119	9
1.63119	0
1.63366	0
1.63366	9
1.63614	9
1.63614	0
1.63861	0
1.63861	9
1.64109	9
1.64109	0
1.64356	0
1.64356	9
1.64604	9
1.64604	0
1.64851	0
1.64851	9
1.65099	9
1.65099	0
1.65347	0
1.65347	9
1.65594	9
1.65594	0
1.65842	0
1.65842	9
1.66089	9
1.66089	0
1.66337	0
1.66337	9
1.66584	9
1.66584	0
1.66832	0
1.66832	9
1.67079	9
1.67079	0
1.67327	0
1.67327	9
1.67574	9
1.67574	0
1.67822	0
1.67822	9
1.68069	9
1.68069	0
1.68317	0
1.68317	9
1.68564	9
1.68564	0
1.68812	0
1.68812	9
1.69059	9
1.69059	0
1.69307	0
1.69307	9
1.69554	9
1.69554	0
1.69802	0
1.69802	9
1.7005	9
1.7005	0
1.70297	0
1.70297	9
1.70545	9
1.70545	0
1.70792	0
1.70792	9
1.7104	9
1.7104	0
1.71287	0
1.71287	9
1.71535	9
1.71535	0
1.71782	0
1.71782	9
1.7203	9
1.7203	0
1.72277	0
1.72277	9
1.72525	9
1.72525	0
1.72772	0
1.72772	9
1.7302	9
1.7302	0
1.73267	0
1.73267	9
1.73515	9
1.73515	0
1.73762	0
1.73762	9
1.7401	9
1.7401	0
1.74257	0
1.74257	9
1.74505	9
1.74505	0
1.74752	0
1.74752	9
1.75	9
1.75	0
1.75248	0
1.75248	9
1.75495	9
1.75495	0
1.75743	0
1.75743	9
1.7599	9
1.7599	0
1.76238	0
1.76238	9
1.76485	9
1.76485	0
1.76733	0
1.76733	9
1.7698	9
1.7698	0
1.77228	0
1.77228	9
1.77475	9
1.77475	0
1.77723	0
1.77723	9
1.7797	9
1.7797	0
1.78218	0
1.78218	9
1.78465	9
1.78465	0
1.78713	0
1.78713	9
1.7896	9
1.7896	0
1.79208	0
1.79208	9
1.79455	9
1.79455	0
1.79703	0
1.79703	9
1.7995	9
1.7995	0
1.80198	0
1.80198	9
1.80446	9
1.80446	0
1.80693	0
1.80693	9
1.80941	9
1.80941	0
1.81188	0
1.81188	9
1.81436	9
1.81436	0
1.81683	0
1.81683	9
1.81931	9
1.81931	0
1.82178	0
1.82178	9
1.82426	9
1.82426	0
1.82673	0
1.82673	9
1.82921	9
1.82921	0
1.83168	0
1.83168	9
1.83416	9
1.83416	0
1.83663	0
1.83663	9
1.83911	9
1.83911	0
1.84158	0
1.84158	9
1.84406	9
1.84406	0
1.84653	0
1.84653	9
1.84901	9
1.84901	0
1.85149	0
1.85149	9
1.85396	9
1.85396	0
1.85644	0
1.85644	9
1.85891	9
1.85891	0
1.86139	0
1.86139	9
1.86386	9
1.86386	0
1.86634	0
1.86634	9
1.86881	9
1.86881	0
1.87129	0
1.87129	9
1.87376	9
1.87376	0
1.87624	0
1.87624	9
1.87871	9
1.87871	0
1.88119	0
1.88119	9
1.88366	9
1.88366	0
1.88614	0
1.88614	9
1.88861	9
1.88861	0
1.89109	0
1.89109	9
1.89356	9
1.89356	0
1.89604	0
1.89604	9
1.89851	9
1.89851	0
1.90099	0
1.90099	9
1.90347	9
1.90347	0
1.90594	0
1.90594	9
1.90842	9
1.90842	0
1.91089	0
1.91089	9
1.91337	9
1.91337	0
1.91584	0
1.91584	9
1.91832	9
1.91832	0
1.92079	0
1.92079	9
1.92327	9
1.92327	0
1.92574	0
1.92574	9
1.92822	9
1.92822	0
1.93069	0
1.93069	9
1.93317	9
1.93317	0
1.93564	0
1.93564	9
1.93812	9
1.93812	0
1.94059	0
1.94059	9
1.94307	9
1.94307	0
1.94554	0
1.94554	9
1.94802	9
1.94802	0
1.9505	0
1.9505	9
1.95297	9
1.95297	0
1.95545	0
1.95545	9
1.95792	9
1.95792	0
1.9604	0
1.9604	9
1.96287	9
1.96287	0
1.96535	0
1.96535	9
1.96782	9
1.96782	0
1.9703	0
1.9703	9
1.97277	9
1.97277	0
1.97525	0
1.97525	9
1.97772	9
1.97772	0
1.9802	0
1.9802	9
1.98267	9
1.98267	0
1.98515	0
1.98515	9
1.98762	9
1.98762	0
1.9901	0
1.9901	9
1.99257	9
1.99257	0
1.99505	0
1.99505	9
1.99752	9
1.99752	0
2	0
2	20
2.00248	20
2.00248	0
2.00495	0
2.00495	20
2.00743	20
2.00743	0
2.0099	0
2.0099	20
2.01238	20
2.01238	0
2.01485	0
2.01485	20
2.01733	20
2.01733	0
2.0198	0
2.0198	20
2.02228	20
2.02228	0
2.02475	0
2.02475	20
2.02723	20
2.02723	0
2.0297	0
2.0297	20
2.03218	20
2.03218	0
2.03465	0
2.03465	20
2.03713	20
2.03713	0
2.0396	0
2.0396	20
2.04208	20
2.04208	0
2.04455	0
2.04455	20
2.04703	20
2.04703	0
2.0495	0
2.0495	20
2.05198	20
2.05198	0
2.05446	0
2.05446	20
2.05693	20
2.05693	0
2.05941	0
2.05941	20
2.06188	20
2.06188	0
2.06436	0
2.06436	20
2.06683	20
2.06683	0
2.06931	0
2.06931	20
2.07178	20
2.07178	0
2.07426	0
2.07426	20
2.07673	20
2.07673	0
2.07921	0
2.07921	20
2.08168	20
2.08168	0
2.08416	0
2.08416	20
2.08663	20
2.08663	0
2.08911	0
2.08911	20
2.09158	20
2.09158	0
2.09406	0
2.09406	20
2.09653	20
2.09653	0
2.09901	0
2.09901	20
2.10149	20
2.10149	0
2.10396	0
2.10396	20
2.10644	20
2.10644	0
2.10891	0
2.10891	20
2.11139	20
2.11139	0
2.11386	0
2.11386	20
2.11634	20
2.11634	0
2.11881	0
2.11881	20
2.12129	20
2.12129	0
2.12376	0
2.12376	20
2.12624	20
2.12624	0
2.12871	0
2.12871	20
2.13119	20
2.13119	0
2.13366	0
2.13366	20
2.13614	20
2.13614	0
2.13861	0
2.13861	20
2.14109	20
2.14109	0
2.14356	0
2.14356	20
2.14604	20
2.14604	0
2.14851	0
2.14851	20
2.15099	20
2.15099	0
2.15347	0
2.15347	20
2.15594	20
2.15594	0
2.15842	0
2.15842	20
2.16089	20
2.16089	0
2.16337	0
2.16337	20
2.16584	20
2.16584	0
2.16832	0
2.16832	20
2.17079	20
2.17079	0
2.17327	0
2.17327	20
2.17574	20
2.17574	0
2.17822	0
2.17822	20
2.18069	20
2.18069	0
2.18317	0
2.18317	20
2.18564	20
2.18564	0
2.18812	0
2.18812	20
2.19059	20
2.19059	0
2.19307	0
2.19307	20
2.19554	20
2.19554	0
2.19802	0
2.19802	20
2.2005	20
2.2005	0
2.20297	0
2.20297	20
2.20545	20
2.20545	0
2.20792	0
2.20792	20
2.2104	20
2.2104	0
2.21287	0
2.21287	20
2.21535	20
2.21535	0
2.21782	0
2.21782	20
2.2203	20
2.2203	0
2.22277	0
2.22277	20
2.22525	20
2.22525	0
2.22772	0
2.22772	20
2.2302	20
2.2302	0
2.23267	0
2.23267	20
2.23515	20
2.23515	0
2.23762	0
2.23762	20
2.2401	20
2.2401	0
2.24257	0
2.24257	20
2.24505	20
2.24505	0
2.24752	0
2.24752	20
2.25	20
2.25	0
2.25248	0
2.25248	20
2.25495	20
2.25495	0
2.25743	0
2.25743	20
2.2599	20
2.2599	0
2.26238	0
2.26238	20
2.26485	20
2.26485	0
2.26733	0
2.26733	20
2.2698	20
2.2698	0
2.27228	0
2.27228	20
2.27475	20
2.27475	0
2.27723	0
2.27723	20
2.2797	20
2.2797	0
2.28218	0
2.28218	20
2.28465	20
2.28465	0
2.28713	0
2.28713	20
2.2896	20
2.2896	0
2.29208	0
2.29208	20
2.29455	20
2.29455	0
2.29703	0
2.29703	20
2.2995	20
2.2995	0
2.30198	0
2.30198	20
2.30446	20
2.30446	0
2.30693	0
2.30693	20
2.30941	20
2.30941	0
2.31188	0
2.31188	20
2.31436	20
2.31436	0
2.31683	0
2.31683	20
2.31931	20
2.31931	0
2.32178	0
2.32178	20
2.32426	20
2.32426	0
2.32673	0
2.32673	20
2.32921	20
2.32921	0
2.33168	0
2.33168	20
2.33416	20
2.33416	0
2.33663	0
2.33663	20
2.33911	20
2.33911	0
2.34158	0
2.34158	20
2.34406	20
2.34406	0
2.34653	0
2.34653	20
2.34901	20
2.34901	0
2.35149	0
2.35149	20
2.35396	20
2.35396	0
2.35644	0
2.35644	20
2.35891	20
2.35891	0
2.36139	0
2.36139	20
2.36386	20
2.36386	0
2.36634	0
2.36634	20
2.36881	20
2.36881	0
2.37129	0
2.37129	20
2.37376	20
2.37376	0
2.37624	0
2.37624	20
2.37871	20
2.37871	0
2.38119	0
2.38119	20
2.38366	20
2.38366	0
2.38614	0
2.38614	20
2.38861	20
2.38861	0
2.39109	0
2.39109	20
2.39356	20
2.39356	0
2.39604	0
2.39604	20
2.39851	20
2.39851	0
2.40099	0
2.40099	20
2.40347	20
2.40347	0
2.40594	0
2.40594	20
2.40842	20
2.40842	0
2.41089	0
2.41089	20
2.41337	20
2.41337	0
2.41584	0
2.41584	20
2.41832	20
2.41832	0
2.42079	0
2.42079	20
2.42327	20
2.42327	0
2.42574	0
2.42574	20
2.42822	20
2.42822	0
2.43069	0
2.43069	20
2.43317	20
2.43317	0
2.43564	0
2.43564	20
2.43812	20
2.43812	0
2.44059	0
2.44059	20
2.44307	20
2.44307	0
2.44554	0
2.44554	20
2.44802	20
2.44802	0
2.4505	0
2.4505	20
2.45297	20
2.45297	0
2.45545	0
2.45545	20
2.45792	20
2.45792	0
2.4604	0
2.4604	20
2.46287	20
2.46287	0
2.46535	0
2.46535	20
2.46782	20
2.46782	0
2.4703	0
2.4703	20
2.47277	20
2.47277	0
2.47525	0
2.47525	20
2.47772	20
2.47772	0
2.4802	0
2.4802	20
2.48267	20
2.48267	0
2.48515	0
2.48515	20
2.48762	20
2.48762	0
2.4901	0
2.4901	20
2.49257	20
2.49257	0
2.49505	0
2.49505	20
2.49752	20
2.49752	0
2.5	0
2.5	7
2.50248	7
2.50248	0
2.50495	0
2.50495	7
2.50743	7
2.50743	0
2.5099	0
2.5099	7
2.51238	7
2.51238	0
2.51485	0
2.51485	7
2.51733	7
2.51733	0
2.5198	0
2.5198	7
2.52228	7
2.52228	0
2.52475	0
2.52475	7
2.52723	7
2.52723	0
2.5297	0
2.5297	7
2.53218	7
2.53218	0
2.53465	0
2.53465	7
2.53713	7
2.53713	0
2.5396	0
2.5396	7
2.54208	7
2.54208	0
2.54455	0
2.54455	7
2.54703	7
2.54703	0
2.5495	0
2.5495	7
2.55198	7
2.55198	0
2.55446	0
2.55446	7
2.55693	7
2.55693	0
2.55941	0
2.55941	7
2.56188	7
2.56188	0
2.56436	0
2.56436	7
2.56683	7
2.56683	0
2.56931	0
2.56931	7
2.57178	7
2.57178	0
2.57426	0
2.57426	7
2.57673	7
2.57673	0
2.57921	0
2.57921	7
2.58168	7
2.58168	0
2.58416	0
2.58416	7
2.58663	7
2.58663	0
2.58911	0
2.58911	7
2.59158	7
2.59158	0
2.59406	0
2.59406	7
2.59653	7
2.59653	0
2.59901	0
2.59901	7
2.60149	7
2.60149	0
2.60396	0
2.60396	7
2.60644	7
2.60644	0
2.60891	0
2.60891	7
2.61139	7
2.61139	0
2.61386	0
2.61386	7
2.61634	7
2.61634	0
2.61881	0
2.61881	7
2.62129	7
2.62129	0
2.62376	0
2.62376	7
2.62624	7
2.62624	0
2.62871	0
2.62871	7
2.63119	7
2.63119	0
2.63366	0
2.63366	7
2.63614	7
2.63614	0
2.63861	0
2.63861	7
2.64109	7
2.64109	0
2.64356	0
2.64356	7
2.64604	7
2.64604	0
2.64851	0
2.64851	7
2.65099	7
2.65099	0
2.65347	0
2.65347	7
2.65594	7
2.65594	0
2.65842	0
2.65842	7
2.66089	7
2.66089	0
2.66337	0
2.66337	7
2.66584	7
2.66584	0
2.66832	0
2.66832	7
2.67079	7
2.67079	0
2.67327	0
2.67327	7
2.67574	7
2.67574	0
2.67822	0
2.67822	7
2.68069	7
2.68069	0
2.68317	0
2.68317	7
2.68564	7
2.68564	0
2.68812	0
2.68812	7
2.69059	7
2.69059	0
2.69307	0
2.69307	7
2.69554	7
2.69554	0
2.69802	0
2.69802	7
2.7005	7
2.7005	0
2.70297	0
2.70297	7
2.70545	7
2.70545	0
2.70792	0
2.70792	7
2.7104	7
2.7104	0
2.71287	0
2.71287	7
2.71535	7
2.71535	0
2.71782	0
2.71782	7
2.7203	7
2.7203	0
2.72277	0
2.72277	7
2.72525	7
2.72525	0
2.72772	0
2.72772	7
2.7302	7
2.7302	0
2.73267	0
2.73267	7
2.73515	7
2.73515	0
2.73762	0
2.73762	7
2.7401	7
2.7401	0
2.74257	0
2.74257	7
2.74505	7
2.74505	0
2.74752	0
2.74752	7
2.75	7
2.75	0
2.75248	0
2.75248	7
2.75495	7
2.75495	0
2.75743	0
2.75743	7
2.7599	7
2.7599	0
2.76238	0
2.76238	7
2.76485	7
2.76485	0
2.76733	0
2.76733	7
2.7698	7
2.7698	0
2.77228	0
2.77228	7
2.77475	7
2.77475	0
2.77723	0
2.77723	7
2.7797	7
2.7797	0
2.78218	0
2.78218	7
2.78465	7
2.78465	0
2.78713	0
2.78713	7
2.7896	7
2.7896	0
2.79208	0
2.79208	7
2.79455	7
2.79455	0
2.79703	0
2.79703	7
2.7995	7
2.7995	0
2.80198	0
2.80198	7
2.80446	7
2.80446	0
2.80693	0
2.80693	7
2.80941	7
2.80941	0
2.81188	0
2.81188	7
2.81436	7
2.81436	0
2.81683	0
2.81683	7
2.81931	7
2.81931	0
2.82178	0
2.82178	7
2.82426	7
2.82426	0
2.82673	0
2.82673	7
2.82921	7
2.82921	0
2.83168	0
2.83168	7
2.83416	7
2.83416	0
2.83663	0
2.83663	7
2.83911	7
2.83911	0
2.84158	0
2.84158	7
2.84406	7
2.84406	0
2.84653	0
2.84653	7
2.84901	7
2.84901	0
2.85149	0
2.85149	7
2.85396	7
2.85396	0
2.85644	0
2.85644	7
2.85891	7
2.85891	0
2.86139	0
2.86139	7
2.86386	7
2.86386	0
2.86634	0
2.86634	7
2.86881	7
2.86881	0
2.87129	0
2.87129	7
2.87376	7
2.87376	0
2.87624	0
2.87624	7
2.87871	7
2.87871	0
2.88119	0
2.88119	7
2.88366	7
2.88366	0
2.88614	0
2.88614	7
2.88861	7
2.88861	0
2.89109	0
2.89109	7
2.89356	7
2.89356	0
2.89604	0
2.89604	7
2.89851	7
2.89851	0
2.90099	0
2.90099	7
2.90347	7
2.90347	0
2.90594	0
2.90594	7
2.90842	7
2.90842	0
2.91089	0
2.91089	7
2.91337	7
2.91337	0
2.91584	0
2.91584	7
2.91832	7
2.91832	0
2.92079	0
2.92079	7
2.92327	7
2.92327	0
2.92574	0
2.92574	7
2.92822	7
2.92822	0
2.93069	0
2.93069	7
2.93317	7
2.93317	0
2.93564	0
2.93564	7
2.93812	7
2.93812	0
2.94059	0
2.94059	7
2.94307	7
2.94307	0
2.94554	0
2.94554	7
2.94802	7
2.94802	0
2.9505	0
2.9505	7
2.95297	7
2.95297	0
2.95545	0
2.95545	7
2.95792	7
2.95792	0
2.9604	0
2.9604	7
2.96287	7
2.96287	0
2.96535	0
2.96535	7
2.96782	7
2.96782	0
2.9703	0
2.9703	7
2.97277	7
2.97277	0
2.97525	0
2.97525	7
2.97772	7
2.97772	0
2.9802	0
2.9802	7
2.98267	7
2.98267	0
2.98515	0
2.98515	7
2.98762	7
2.98762	0
2.9901	0
2.9901	7
2.99257	7
2.99257	0
2.99505	0
2.99505	7
2.99752	7
2.99752	0
3	0
3	16
3.00248	16
3.00248	0
3.00495	0
3.00495	16
3.00743	16
3.00743	0
3.0099	0
3.0099	16
3.01238	16
3.01238	0
3.01485	0
3.01485	16
3.01733	16
3.01733	0
3.0198	0
3.0198	16
3.02228	16
3.02228	0
3.02475	0
3.02475	16
3.02723	16
3.02723	0
3.0297	0
3.0297	16
3.03218	16
3.03218	0
3.03465	0
3.03465	16
3.03713	16
3.03713	0
3.0396	0
3.0396	16
3.04208	16
3.04208	0
3.04455	0
3.04455	16
3.04703	16
3.04703	0
3.0495	0
3.0495	16
3.05198	16
3.05198	0
3.05446	0
3.05446	16
3.05693	16
3.05693	0
3.05941	0
3.05941	16
3.06188	16
3.06188	0
3.06436	0
3.06436	16
3.06683	16
3.06683	0
3.06931	0
3.06931	16
3.07178	16
3.07178	0
3.07426	0
3.07426	16
3.07673	16
3.07673	0
3.07921	0
3.07921	16
3.08168	16
3.08168	0
3.08416	0
3.08416	16
3.08663	16
3.08663	0
3.08911	0
3.08911	16
3.09158	16
3.09158	0
3.09406	0
3.09406	16
3.09653	16
3.09653	0
3.09901	0
3.09901	16
3.10149	16
3.10149	0
3.10396	0
3.10396	16
3.10644	16
3.10644	0
3.10891	0
3.10891	16
3.11139	16
3.11139	0
3.11386	0
3.11386	16
3.11634	16
3.11634	0
3.11881	0
3.11881	16
3.12129	16
3.12129	0
3.12376	0
3.12376	16
3.12624	16
3.12624	0
3.12871	0
3.12871	16
3.13119	16
3.13119	0
3.13366	0
3.13366	16
3.13614	16
3.13614	0
3.13861	0
3.13861	16
3.14109	16
3.14109	0
3.14356	0
3.14356	16
3.14604	16
3.14604	0
3.14851	0
3.14851	16
3.15099	16
3.15099	0
3.15347	0
3.15347	16
3.15594	16
3.15594	0
3.15842	0
3.15842	16
3.16089	16
3.16089	0
3.16337	0
3.16337	16
3.16584	16
3.16584	0
3.16832	0
3.16832	16
3.17079	16
3.17079	0
3.17327	0
3.17327	16
3.17574	16
3.17574	0
3.17822	0
3.17822	16
3.18069	16
3.18069	0
3.18317	0
3.18317	16
3.18564	16
3.18564	0
3.18812	0
3.18812	16
3.19059	16
3.19059	0
3.19307	0
3.19307	16
3.19554	16
3.19554	0
3.19802	0
3.19802	16
3.2005	16
3.2005	0
3.20297	0
3.20297	16
3.20545	16
3.20545	0
3.20792	0
3.20792	16
3.2104	16
3.2104	0
3.21287	0
3.21287	16
3.21535	16
3.21535	0
3.21782	0
3.21782	16
3.2203	16
3.2203	0
3.22277	0
3.22277	16
3.22525	16
3.22525	0
3.22772	0
3.22772	16
3.2302	16
3.2302	0
3.23267	0
3.23267	16
3.23515	16
3.23515	0
3.23762	0
3.23762	16
3.2401	16
3.2401	0
3.24257	0
3.24257	16
3.24505	16
3.24505	0
3.24752	0
3.24752	16
3.25	16
3.25	0
3.25248	0
3.25248	16
3.25495	16
3.25495	0
3.25743	0
3.25743	16
3.2599	16
3.2599	0
3.26238	0
3.26238	16
3.26485	16
3.26485	0
3.26733	0
3.26733	16
3.2698	16
3.2698	0
3.27228	0
3.27228	16
3.27475	16
3.27475	0
3.27723	0
3.27723	16
3.2797	16
3.2797	0
3.28218	0
3.28218	16
3.28465	16
3.28465	0
3.28713	0
3.28713	16
3.2896	16
3.2896	0
3.29208	0
3.29208	16
3.29455	16
3.29455	0
3.29703	0
3.29703	16
3.2995	16
3.2995	0
3.30198	0
3.30198	16
3.30446	16
3.30446	0
3.30693	0
3.30693	16
3.30941	16
3.30941	0
3.31188	0
3.31188	16
3.31436	16
3.31436	0
3.31683	0
3.31683	16
3.31931	16
3.31931	0
3.32178	0
3.32178	16
3.32426	16
3.32426	0
3.32673	0
3.32673	16
3.32921	16
3.32921	0
3.33168	0
3.33168	16
3.33416	16
3.33416	0
3.33663	0
3.33663	16
3.33911	16
3.33911	0
3.34158	0
3.34158	16
3.34406	16
3.34406	0
3.34653	0
3.34653	16
3.34901	16
3.34901	0
3.35149	0
3.35149	16
3.35396	16
3.35396	0
3.35644	0
3.35644	16
3.35891	16
3.35891	0
3.36139	0
3.36139	16
3.36386	16
3.36386	0
3.36634	0
3.36634	16
3.36881	16
3.36881	0
3.37129	0
3.37129	16
3.37376	16
3.37376	0
3.37624	0
3.37624	16
3.37871	16
3.37871	0
3.38119	0
3.38119	16
3.38366	16
3.38366	0
3.38614	0
3.38614	16
3.38861	16
3.38861	0
3.39109	0
3.39109	16
3.39356	16
3.39356	0
3.39604	0
3.39604	16
3.39851	16
3.39851	0
3.40099	0
3.40099	16
3.40347	16
3.40347	0
3.40594	0
3.40594	16
3.40842	16
3.40842	0
3.41089	0
3.41089	16
3.41337	16
3.41337	0
3.41584	0
3.41584	16
3.41832	16
3.41832	0
3.42079	0
3.42079	16
3.42327	16
3.42327	0
3.42574	0
3.42574	16
3.42822	16
3.42822	0
3.43069	0
3.43069	16
3.43317	16
3.43317	0
3.43564	0
3.43564	16
3.43812	16
3.43812	0
3.44059	0
3.44059	16
3.44307	16
3.44307	0
3.44554	0
3.44554	16
3.44802	16
3.44802	0
3.4505	0
3.4505	16
3.45297	16
3.45297	0
3.45545	0
3.45545	16
3.45792	16
3.45792	0
3.4604	0
3.4604	16
3.46287	16
3.46287	0
3.46535	0
3.46535	16
3.46782	16
3.46782	0
3.4703	0
3.4703	16
3.47277	16
3.47277	0
[truncated: 1,636 more rows]

## Sheet: Снеж.плесень_HID9
5	0	1	0
5	2	1	0
5.00397	2	1.5	0
5.00397	0	1.5	0
5.00794	0	1.5	0
5.00794	2	2	0
5.0119	2	2	0
5.0119	0	2	0
5.01587	0	2.5	0
5.01587	2	2.5	0
5.01984	2	2.5	0
5.01984	0	3	0
5.02381	0	3	0
5.02381	2	3	0
5.02778	2	3.5	0
5.02778	0	3.5	0
5.03175	0	3.5	0
5.03175	2	4	0
5.03571	2	4	0
5.03571	0	4	0
5.03968	0	4.5	0
5.03968	2	4.5	0
5.04365	2	4.5	0
5.04365	0	5	0
5.04762	0	5	0
5.04762	2	5	2
5.05159	2	5.5	2
5.05159	0	5.5	0
5.05556	0	5.5	1
5.05556	2	6	1
5.05952	2	6	0
5.05952	0	6	7
5.06349	0	6.5	7
5.06349	2	6.5	0
5.06746	2	6.5	4
5.06746	0	7	4
5.07143	0	7	0
5.07143	2	7	5
5.0754	2	7.5	5
5.0754	0	7.5	0
5.07937	0	7.5	7
5.07937	2	8	7
5.08333	2	8	0
5.08333	0	8	3
5.0873	0	8.5	3
5.0873	2	8.5	0
5.09127	2	8.5	1
5.09127	0	9	1
5.09524	0	9	0
5.09524	2
5.09921	2
5.09921	0
5.10317	0
5.10317	2
5.10714	2
5.10714	0
5.11111	0
5.11111	2
5.11508	2
5.11508	0
5.11905	0
5.11905	2
5.12302	2
5.12302	0
5.12698	0
5.12698	2
5.13095	2
5.13095	0
5.13492	0
5.13492	2
5.13889	2
5.13889	0
5.14286	0
5.14286	2
5.14683	2
5.14683	0
5.15079	0
5.15079	2
5.15476	2
5.15476	0
5.15873	0
5.15873	2
5.1627	2
5.1627	0
5.16667	0
5.16667	2
5.17063	2
5.17063	0
5.1746	0
5.1746	2
5.17857	2
5.17857	0
5.18254	0
5.18254	2
5.18651	2
5.18651	0
5.19048	0
5.19048	2
5.19444	2
5.19444	0
5.19841	0
5.19841	2
5.20238	2
5.20238	0
5.20635	0
5.20635	2
5.21032	2
5.21032	0
5.21429	0
5.21429	2
5.21825	2
5.21825	0
5.22222	0
5.22222	2
5.22619	2
5.22619	0
5.23016	0
5.23016	2
5.23413	2
5.23413	0
5.2381	0
5.2381	2
5.24206	2
5.24206	0
5.24603	0
5.24603	2
5.25	2
5.25	0
5.25397	0
5.25397	2
5.25794	2
5.25794	0
5.2619	0
5.2619	2
5.26587	2
5.26587	0
5.26984	0
5.26984	2
5.27381	2
5.27381	0
5.27778	0
5.27778	2
5.28175	2
5.28175	0
5.28571	0
5.28571	2
5.28968	2
5.28968	0
5.29365	0
5.29365	2
5.29762	2
5.29762	0
5.30159	0
5.30159	2
5.30556	2
5.30556	0
5.30952	0
5.30952	2
5.31349	2
5.31349	0
5.31746	0
5.31746	2
5.32143	2
5.32143	0
5.3254	0
5.3254	2
5.32937	2
5.32937	0
5.33333	0
5.33333	2
5.3373	2
5.3373	0
5.34127	0
5.34127	2
5.34524	2
5.34524	0
5.34921	0
5.34921	2
5.35317	2
5.35317	0
5.35714	0
5.35714	2
5.36111	2
5.36111	0
5.36508	0
5.36508	2
5.36905	2
5.36905	0
5.37302	0
5.37302	2
5.37698	2
5.37698	0
5.38095	0
5.38095	2
5.38492	2
5.38492	0
5.38889	0
5.38889	2
5.39286	2
5.39286	0
5.39683	0
5.39683	2
5.40079	2
5.40079	0
5.40476	0
5.40476	2
5.40873	2
5.40873	0
5.4127	0
5.4127	2
5.41667	2
5.41667	0
5.42063	0
5.42063	2
5.4246	2
5.4246	0
5.42857	0
5.42857	2
5.43254	2
5.43254	0
5.43651	0
5.43651	2
5.44048	2
5.44048	0
5.44444	0
5.44444	2
5.44841	2
5.44841	0
5.45238	0
5.45238	2
5.45635	2
5.45635	0
5.46032	0
5.46032	2
5.46429	2
5.46429	0
5.46825	0
5.46825	2
5.47222	2
5.47222	0
5.47619	0
5.47619	2
5.48016	2
5.48016	0
5.48413	0
5.48413	2
5.4881	2
5.4881	0
5.49206	0
5.49206	2
5.49603	2
5.49603	0
5.5	0
5.5	1
5.50397	1
5.50397	0
5.50794	0
5.50794	1
5.5119	1
5.5119	0
5.51587	0
5.51587	1
5.51984	1
5.51984	0
5.52381	0
5.52381	1
5.52778	1
5.52778	0
5.53175	0
5.53175	1
5.53571	1
5.53571	0
5.53968	0
5.53968	1
5.54365	1
5.54365	0
5.54762	0
5.54762	1
5.55159	1
5.55159	0
5.55556	0
5.55556	1
5.55952	1
5.55952	0
5.56349	0
5.56349	1
5.56746	1
5.56746	0
5.57143	0
5.57143	1
5.5754	1
5.5754	0
5.57937	0
5.57937	1
5.58333	1
5.58333	0
5.5873	0
5.5873	1
5.59127	1
5.59127	0
5.59524	0
5.59524	1
5.59921	1
5.59921	0
5.60317	0
5.60317	1
5.60714	1
5.60714	0
5.61111	0
5.61111	1
5.61508	1
5.61508	0
5.61905	0
5.61905	1
5.62302	1
5.62302	0
5.62698	0
5.62698	1
5.63095	1
5.63095	0
5.63492	0
5.63492	1
5.63889	1
5.63889	0
5.64286	0
5.64286	1
5.64683	1
5.64683	0
5.65079	0
5.65079	1
5.65476	1
5.65476	0
5.65873	0
5.65873	1
5.6627	1
5.6627	0
5.66667	0
5.66667	1
5.67063	1
5.67063	0
5.6746	0
5.6746	1
5.67857	1
5.67857	0
5.68254	0
5.68254	1
5.68651	1
5.68651	0
5.69048	0
5.69048	1
5.69444	1
5.69444	0
5.69841	0
5.69841	1
5.70238	1
5.70238	0
5.70635	0
5.70635	1
5.71032	1
5.71032	0
5.71429	0
5.71429	1
5.71825	1
5.71825	0
5.72222	0
5.72222	1
5.72619	1
5.72619	0
5.73016	0
5.73016	1
5.73413	1
5.73413	0
5.7381	0
5.7381	1
5.74206	1
5.74206	0
5.74603	0
5.74603	1
5.75	1
5.75	0
5.75397	0
5.75397	1
5.75794	1
5.75794	0
5.7619	0
5.7619	1
5.76587	1
5.76587	0
5.76984	0
5.76984	1
5.77381	1
5.77381	0
5.77778	0
5.77778	1
5.78175	1
5.78175	0
5.78571	0
5.78571	1
5.78968	1
5.78968	0
5.79365	0
5.79365	1
5.79762	1
5.79762	0
5.80159	0
5.80159	1
5.80556	1
5.80556	0
5.80952	0
5.80952	1
5.81349	1
5.81349	0
5.81746	0
5.81746	1
5.82143	1
5.82143	0
5.8254	0
5.8254	1
5.82937	1
5.82937	0
5.83333	0
5.83333	1
5.8373	1
5.8373	0
5.84127	0
5.84127	1
5.84524	1
5.84524	0
5.84921	0
5.84921	1
5.85317	1
5.85317	0
5.85714	0
5.85714	1
5.86111	1
5.86111	0
5.86508	0
5.86508	1
5.86905	1
5.86905	0
5.87302	0
5.87302	1
5.87698	1
5.87698	0
5.88095	0
5.88095	1
5.88492	1
5.88492	0
5.88889	0
5.88889	1
5.89286	1
5.89286	0
5.89683	0
5.89683	1
5.90079	1
5.90079	0
5.90476	0
5.90476	1
5.90873	1
5.90873	0
5.9127	0
5.9127	1
5.91667	1
5.91667	0
5.92063	0
5.92063	1
5.9246	1
5.9246	0
5.92857	0
5.92857	1
5.93254	1
5.93254	0
5.93651	0
5.93651	1
5.94048	1
5.94048	0
5.94444	0
5.94444	1
5.94841	1
5.94841	0
5.95238	0
5.95238	1
5.95635	1
5.95635	0
5.96032	0
5.96032	1
5.96429	1
5.96429	0
5.96825	0
5.96825	1
5.97222	1
5.97222	0
5.97619	0
5.97619	1
5.98016	1
5.98016	0
5.98413	0
5.98413	1
5.9881	1
5.9881	0
5.99206	0
5.99206	1
5.99603	1
5.99603	0
6	0
6	7
6.00397	7
6.00397	0
6.00794	0
6.00794	7
6.0119	7
6.0119	0
6.01587	0
6.01587	7
6.01984	7
6.01984	0
6.02381	0
6.02381	7
6.02778	7
6.02778	0
6.03175	0
6.03175	7
6.03571	7
6.03571	0
6.03968	0
6.03968	7
6.04365	7
6.04365	0
6.04762	0
6.04762	7
6.05159	7
6.05159	0
6.05556	0
6.05556	7
6.05952	7
6.05952	0
6.06349	0
6.06349	7
6.06746	7
6.06746	0
6.07143	0
6.07143	7
6.0754	7
6.0754	0
6.07937	0
6.07937	7
6.08333	7
6.08333	0
6.0873	0
6.0873	7
6.09127	7
6.09127	0
6.09524	0
6.09524	7
6.09921	7
6.09921	0
6.10317	0
6.10317	7
6.10714	7
6.10714	0
6.11111	0
6.11111	7
6.11508	7
6.11508	0
6.11905	0
6.11905	7
6.12302	7
6.12302	0
6.12698	0
6.12698	7
6.13095	7
6.13095	0
6.13492	0
6.13492	7
6.13889	7
6.13889	0
6.14286	0
6.14286	7
6.14683	7
6.14683	0
6.15079	0
6.15079	7
6.15476	7
6.15476	0
6.15873	0
6.15873	7
6.1627	7
6.1627	0
6.16667	0
6.16667	7
6.17063	7
6.17063	0
6.1746	0
6.1746	7
6.17857	7
6.17857	0
6.18254	0
6.18254	7
6.18651	7
6.18651	0
6.19048	0
6.19048	7
6.19444	7
6.19444	0
6.19841	0
6.19841	7
6.20238	7
6.20238	0
6.20635	0
6.20635	7
6.21032	7
6.21032	0
6.21429	0
6.21429	7
6.21825	7
6.21825	0
6.22222	0
6.22222	7
6.22619	7
6.22619	0
6.23016	0
6.23016	7
6.23413	7
6.23413	0
6.2381	0
6.2381	7
6.24206	7
6.24206	0
6.24603	0
6.24603	7
6.25	7
6.25	0
6.25397	0
6.25397	7
6.25794	7
6.25794	0
6.2619	0
6.2619	7
6.26587	7
6.26587	0
6.26984	0
6.26984	7
6.27381	7
6.27381	0
6.27778	0
6.27778	7
6.28175	7
6.28175	0
6.28571	0
6.28571	7
6.28968	7
6.28968	0
6.29365	0
6.29365	7
6.29762	7
6.29762	0
6.30159	0
6.30159	7
6.30556	7
6.30556	0
6.30952	0
6.30952	7
6.31349	7
6.31349	0
6.31746	0
6.31746	7
6.32143	7
6.32143	0
6.3254	0
6.3254	7
6.32937	7
6.32937	0
6.33333	0
6.33333	7
6.3373	7
6.3373	0
6.34127	0
6.34127	7
6.34524	7
6.34524	0
6.34921	0
6.34921	7
6.35317	7
6.35317	0
6.35714	0
6.35714	7
6.36111	7
6.36111	0
6.36508	0
6.36508	7
6.36905	7
6.36905	0
6.37302	0
6.37302	7
6.37698	7
6.37698	0
6.38095	0
6.38095	7
6.38492	7
6.38492	0
6.38889	0
6.38889	7
6.39286	7
6.39286	0
6.39683	0
6.39683	7
6.40079	7
6.40079	0
6.40476	0
6.40476	7
6.40873	7
6.40873	0
6.4127	0
6.4127	7
6.41667	7
6.41667	0
6.42063	0
6.42063	7
6.4246	7
6.4246	0
6.42857	0
6.42857	7
6.43254	7
6.43254	0
6.43651	0
6.43651	7
6.44048	7
6.44048	0
6.44444	0
6.44444	7
6.44841	7
6.44841	0
6.45238	0
6.45238	7
6.45635	7
6.45635	0
6.46032	0
6.46032	7
6.46429	7
6.46429	0
6.46825	0
6.46825	7
6.47222	7
6.47222	0
6.47619	0
6.47619	7
6.48016	7
6.48016	0
6.48413	0
6.48413	7
6.4881	7
6.4881	0
6.49206	0
6.49206	7
6.49603	7
6.49603	0
6.5	0
6.5	4
6.50397	4
6.50397	0
6.50794	0
6.50794	4
6.5119	4
6.5119	0
6.51587	0
6.51587	4
6.51984	4
6.51984	0
6.52381	0
6.52381	4
6.52778	4
6.52778	0
6.53175	0
6.53175	4
6.53571	4
6.53571	0
6.53968	0
6.53968	4
6.54365	4
6.54365	0
6.54762	0
6.54762	4
6.55159	4
6.55159	0
6.55556	0
6.55556	4
6.55952	4
6.55952	0
6.56349	0
6.56349	4
6.56746	4
6.56746	0
6.57143	0
6.57143	4
6.5754	4
6.5754	0
6.57937	0
6.57937	4
6.58333	4
6.58333	0
6.5873	0
6.5873	4
6.59127	4
6.59127	0
6.59524	0
6.59524	4
6.59921	4
6.59921	0
6.60317	0
6.60317	4
6.60714	4
6.60714	0
6.61111	0
6.61111	4
6.61508	4
6.61508	0
6.61905	0
6.61905	4
6.62302	4
6.62302	0
6.62698	0
6.62698	4
6.63095	4
6.63095	0
6.63492	0
6.63492	4
6.63889	4
6.63889	0
6.64286	0
6.64286	4
6.64683	4
6.64683	0
6.65079	0
6.65079	4
6.65476	4
6.65476	0
6.65873	0
6.65873	4
6.6627	4
6.6627	0
6.66667	0
6.66667	4
6.67063	4
6.67063	0
6.6746	0
6.6746	4
6.67857	4
6.67857	0
6.68254	0
6.68254	4
6.68651	4
6.68651	0
6.69048	0
6.69048	4
6.69444	4
6.69444	0
6.69841	0
6.69841	4
6.70238	4
6.70238	0
6.70635	0
6.70635	4
6.71032	4
6.71032	0
6.71429	0
6.71429	4
6.71825	4
6.71825	0
6.72222	0
6.72222	4
6.72619	4
6.72619	0
6.73016	0
6.73016	4
6.73413	4
6.73413	0
6.7381	0
6.7381	4
6.74206	4
6.74206	0
6.74603	0
6.74603	4
6.75	4
6.75	0
6.75397	0
6.75397	4
6.75794	4
6.75794	0
6.7619	0
6.7619	4
6.76587	4
6.76587	0
6.76984	0
6.76984	4
6.77381	4
6.77381	0
6.77778	0
6.77778	4
6.78175	4
6.78175	0
6.78571	0
6.78571	4
6.78968	4
6.78968	0
6.79365	0
6.79365	4
6.79762	4
6.79762	0
6.80159	0
6.80159	4
6.80556	4
6.80556	0
6.80952	0
6.80952	4
6.81349	4
6.81349	0
6.81746	0
6.81746	4
6.82143	4
6.82143	0
6.8254	0
6.8254	4
6.82937	4
6.82937	0
6.83333	0
6.83333	4
6.8373	4
6.8373	0
6.84127	0
6.84127	4
6.84524	4
6.84524	0
6.84921	0
6.84921	4
6.85317	4
6.85317	0
6.85714	0
6.85714	4
6.86111	4
6.86111	0
6.86508	0
6.86508	4
6.86905	4
6.86905	0
6.87302	0
6.87302	4
6.87698	4
6.87698	0
6.88095	0
6.88095	4
6.88492	4
6.88492	0
6.88889	0
6.88889	4
6.89286	4
6.89286	0
6.89683	0
6.89683	4
6.90079	4
6.90079	0
6.90476	0
6.90476	4
6.90873	4
6.90873	0
6.9127	0
6.9127	4
6.91667	4
6.91667	0
6.92063	0
6.92063	4
6.9246	4
6.9246	0
6.92857	0
6.92857	4
6.93254	4
6.93254	0
6.93651	0
6.93651	4
6.94048	4
6.94048	0
6.94444	0
6.94444	4
6.94841	4
6.94841	0
6.95238	0
6.95238	4
6.95635	4
6.95635	0
6.96032	0
6.96032	4
6.96429	4
6.96429	0
6.96825	0
6.96825	4
6.97222	4
6.97222	0
6.97619	0
6.97619	4
6.98016	4
6.98016	0
6.98413	0
6.98413	4
6.9881	4
6.9881	0
6.99206	0
6.99206	4
6.99603	4
6.99603	0
7	0
7	5
7.00397	5
7.00397	0
7.00794	0
7.00794	5
7.0119	5
7.0119	0
7.01587	0
7.01587	5
7.01984	5
7.01984	0
7.02381	0
7.02381	5
7.02778	5
7.02778	0
7.03175	0
7.03175	5
7.03571	5
7.03571	0
7.03968	0
7.03968	5
7.04365	5
7.04365	0
7.04762	0
7.04762	5
7.05159	5
7.05159	0
7.05556	0
7.05556	5
7.05952	5
7.05952	0
7.06349	0
7.06349	5
7.06746	5
7.06746	0
7.07143	0
7.07143	5
7.0754	5
7.0754	0
7.07937	0
7.07937	5
7.08333	5
7.08333	0
7.0873	0
7.0873	5
7.09127	5
7.09127	0
7.09524	0
7.09524	5
7.09921	5
7.09921	0
7.10317	0
7.10317	5
7.10714	5
7.10714	0
7.11111	0
7.11111	5
7.11508	5
7.11508	0
7.11905	0
7.11905	5
7.12302	5
7.12302	0
7.12698	0
7.12698	5
7.13095	5
7.13095	0
7.13492	0
7.13492	5
7.13889	5
7.13889	0
7.14286	0
7.14286	5
7.14683	5
7.14683	0
7.15079	0
7.15079	5
7.15476	5
7.15476	0
7.15873	0
7.15873	5
7.1627	5
7.1627	0
7.16667	0
7.16667	5
7.17063	5
7.17063	0
7.1746	0
7.1746	5
7.17857	5
7.17857	0
7.18254	0
7.18254	5
7.18651	5
7.18651	0
7.19048	0
7.19048	5
7.19444	5
7.19444	0
7.19841	0
7.19841	5
7.20238	5
7.20238	0
7.20635	0
7.20635	5
7.21032	5
7.21032	0
7.21429	0
7.21429	5
7.21825	5
7.21825	0
7.22222	0
7.22222	5
7.22619	5
7.22619	0
7.23016	0
7.23016	5
7.23413	5
7.23413	0
7.2381	0
7.2381	5
7.24206	5
7.24206	0
7.24603	0
7.24603	5
7.25	5
7.25	0
7.25397	0
7.25397	5
7.25794	5
7.25794	0
7.2619	0
7.2619	5
7.26587	5
7.26587	0
7.26984	0
7.26984	5
7.27381	5
7.27381	0
7.27778	0
7.27778	5
7.28175	5
7.28175	0
7.28571	0
7.28571	5
7.28968	5
7.28968	0
7.29365	0
7.29365	5
7.29762	5
7.29762	0
7.30159	0
7.30159	5
7.30556	5
7.30556	0
7.30952	0
7.30952	5
7.31349	5
7.31349	0
7.31746	0
7.31746	5
7.32143	5
7.32143	0
7.3254	0
7.3254	5
7.32937	5
7.32937	0
7.33333	0
7.33333	5
7.3373	5
7.3373	0
7.34127	0
7.34127	5
7.34524	5
7.34524	0
7.34921	0
7.34921	5
7.35317	5
7.35317	0
7.35714	0
7.35714	5
7.36111	5
7.36111	0
7.36508	0
7.36508	5
7.36905	5
7.36905	0
7.37302	0
7.37302	5
7.37698	5
7.37698	0
7.38095	0
7.38095	5
7.38492	5
7.38492	0
7.38889	0
7.38889	5
7.39286	5
7.39286	0
7.39683	0
7.39683	5
7.40079	5
7.40079	0
7.40476	0
7.40476	5
7.40873	5
7.40873	0
7.4127	0
7.4127	5
7.41667	5
7.41667	0
7.42063	0
7.42063	5
7.4246	5
7.4246	0
7.42857	0
7.42857	5
7.43254	5
7.43254	0
7.43651	0
7.43651	5
7.44048	5
7.44048	0
7.44444	0
7.44444	5
7.44841	5
7.44841	0
7.45238	0
7.45238	5
7.45635	5
7.45635	0
7.46032	0
7.46032	5
7.46429	5
7.46429	0
7.46825	0
7.46825	5
7.47222	5
7.47222	0
7.47619	0
7.47619	5
7.48016	5
7.48016	0
7.48413	0
7.48413	5
7.4881	5
7.4881	0
7.49206	0
7.49206	5
7.49603	5
7.49603	0
7.5	0
7.5	7
7.50397	7
7.50397	0
7.50794	0
7.50794	7
7.5119	7
7.5119	0
7.51587	0
7.51587	7
7.51984	7
7.51984	0
7.52381	0
7.52381	7
7.52778	7
7.52778	0
7.53175	0
7.53175	7
7.53571	7
7.53571	0
7.53968	0
7.53968	7
7.54365	7
7.54365	0
7.54762	0
7.54762	7
7.55159	7
7.55159	0
7.55556	0
7.55556	7
7.55952	7
7.55952	0
7.56349	0
7.56349	7
7.56746	7
7.56746	0
7.57143	0
7.57143	7
7.5754	7
7.5754	0
7.57937	0
7.57937	7
7.58333	7
7.58333	0
7.5873	0
7.5873	7
7.59127	7
7.59127	0
7.59524	0
7.59524	7
7.59921	7
7.59921	0
7.60317	0
7.60317	7
7.60714	7
7.60714	0
7.61111	0
7.61111	7
7.61508	7
7.61508	0
7.61905	0
7.61905	7
7.62302	7
7.62302	0
7.62698	0
7.62698	7
7.63095	7
7.63095	0
7.63492	0
7.63492	7
7.63889	7
7.63889	0
7.64286	0
7.64286	7
7.64683	7
7.64683	0
7.65079	0
7.65079	7
7.65476	7
7.65476	0
7.65873	0
7.65873	7
7.6627	7
7.6627	0
7.66667	0
7.66667	7
7.67063	7
7.67063	0
7.6746	0
7.6746	7
7.67857	7
7.67857	0
7.68254	0
7.68254	7
7.68651	7
7.68651	0
7.69048	0
7.69048	7
7.69444	7
7.69444	0
7.69841	0
7.69841	7
7.70238	7
7.70238	0
7.70635	0
7.70635	7
7.71032	7
7.71032	0
7.71429	0
7.71429	7
7.71825	7
7.71825	0
7.72222	0
7.72222	7
7.72619	7
7.72619	0
7.73016	0
7.73016	7
7.73413	7
7.73413	0
7.7381	0
7.7381	7
7.74206	7
7.74206	0
7.74603	0
7.74603	7
7.75	7
7.75	0
7.75397	0
7.75397	7
7.75794	7
7.75794	0
7.7619	0
7.7619	7
7.76587	7
7.76587	0
7.76984	0
7.76984	7
7.77381	7
7.77381	0
7.77778	0
7.77778	7
7.78175	7
7.78175	0
7.78571	0
7.78571	7
7.78968	7
7.78968	0
7.79365	0
7.79365	7
7.79762	7
7.79762	0
7.80159	0
7.80159	7
7.80556	7
7.80556	0
7.80952	0
7.80952	7
7.81349	7
7.81349	0
7.81746	0
7.81746	7
7.82143	7
7.82143	0
7.8254	0
7.8254	7
7.82937	7
7.82937	0
7.83333	0
7.83333	7
7.8373	7
7.8373	0
7.84127	0
7.84127	7
7.84524	7
7.84524	0
7.84921	0
7.84921	7
7.85317	7
7.85317	0
7.85714	0
7.85714	7
7.86111	7
7.86111	0
7.86508	0
7.86508	7
7.86905	7
7.86905	0
7.87302	0
7.87302	7
7.87698	7
7.87698	0
7.88095	0
7.88095	7
7.88492	7
7.88492	0
7.88889	0
7.88889	7
7.89286	7
7.89286	0
7.89683	0
7.89683	7
7.90079	7
7.90079	0
7.90476	0
7.90476	7
7.90873	7
7.90873	0
7.9127	0
7.9127	7
7.91667	7
7.91667	0
7.92063	0
7.92063	7
7.9246	7
7.9246	0
7.92857	0
7.92857	7
7.93254	7
7.93254	0
7.93651	0
7.93651	7
7.94048	7
7.94048	0
7.94444	0
7.94444	7
7.94841	7
7.94841	0
7.95238	0
7.95238	7
7.95635	7
7.95635	0
7.96032	0
7.96032	7
7.96429	7
7.96429	0
7.96825	0
7.96825	7
7.97222	7
7.97222	0
7.97619	0
7.97619	7
7.98016	7
7.98016	0
7.98413	0
7.98413	7
7.9881	7
7.9881	0
7.99206	0
7.99206	7
7.99603	7
7.99603	0
8	0
8	3
8.00397	3
8.00397	0
8.00794	0
8.00794	3
8.0119	3
8.0119	0
8.01587	0
8.01587	3
8.01984	3
8.01984	0
8.02381	0
8.02381	3
8.02778	3
8.02778	0
8.03175	0
8.03175	3
8.03571	3
8.03571	0
8.03968	0
8.03968	3
8.04365	3
8.04365	0
8.04762	0
8.04762	3
8.05159	3
8.05159	0
8.05556	0
8.05556	3
8.05952	3
8.05952	0
8.06349	0
8.06349	3
8.06746	3
8.06746	0
8.07143	0
8.07143	3
8.0754	3
8.0754	0
8.07937	0
8.07937	3
8.08333	3
8.08333	0
8.0873	0
8.0873	3
8.09127	3
8.09127	0
8.09524	0
8.09524	3
8.09921	3
8.09921	0
8.10317	0
8.10317	3
8.10714	3
8.10714	0
8.11111	0
8.11111	3
8.11508	3
8.11508	0
8.11905	0
8.11905	3
8.12302	3
8.12302	0
8.12698	0
8.12698	3
8.13095	3
8.13095	0
8.13492	0
8.13492	3
8.13889	3
8.13889	0
8.14286	0
8.14286	3
8.14683	3
8.14683	0
8.15079	0
8.15079	3
8.15476	3
8.15476	0
8.15873	0
8.15873	3
8.1627	3
8.1627	0
8.16667	0
8.16667	3
8.17063	3
8.17063	0
8.1746	0
8.1746	3
8.17857	3
8.17857	0
8.18254	0
8.18254	3
8.18651	3
8.18651	0
8.19048	0
8.19048	3
8.19444	3
8.19444	0
8.19841	0
8.19841	3
8.20238	3
8.20238	0
8.20635	0
8.20635	3
8.21032	3
8.21032	0
8.21429	0
8.21429	3
8.21825	3
8.21825	0
8.22222	0
8.22222	3
8.22619	3
8.22619	0
8.23016	0
8.23016	3
8.23413	3
8.23413	0
8.2381	0
8.2381	3
8.24206	3
8.24206	0
8.24603	0
8.24603	3
8.25	3
8.25	0
8.25397	0
8.25397	3
8.25794	3
8.25794	0
8.2619	0
8.2619	3
8.26587	3
8.26587	0
8.26984	0
8.26984	3
8.27381	3
8.27381	0
8.27778	0
8.27778	3
8.28175	3
8.28175	0
8.28571	0
8.28571	3
8.28968	3
8.28968	0
8.29365	0
8.29365	3
8.29762	3
8.29762	0
8.30159	0
8.30159	3
8.30556	3
8.30556	0
8.30952	0
8.30952	3
8.31349	3
8.31349	0
8.31746	0
8.31746	3
8.32143	3
8.32143	0
8.3254	0
8.3254	3
8.32937	3
8.32937	0
8.33333	0
8.33333	3
8.3373	3
8.3373	0
8.34127	0
8.34127	3
8.34524	3
8.34524	0
8.34921	0
8.34921	3
8.35317	3
8.35317	0
8.35714	0
8.35714	3
8.36111	3
8.36111	0
8.36508	0
8.36508	3
8.36905	3
8.36905	0
8.37302	0
8.37302	3
8.37698	3
8.37698	0
8.38095	0
8.38095	3
8.38492	3
8.38492	0
8.38889	0
8.38889	3
8.39286	3
8.39286	0
8.39683	0
8.39683	3
8.40079	3
8.40079	0
8.40476	0
8.40476	3
8.40873	3
8.40873	0
8.4127	0
8.4127	3
8.41667	3
8.41667	0
8.42063	0
8.42063	3
8.4246	3
8.4246	0
8.42857	0
8.42857	3
8.43254	3
8.43254	0
8.43651	0
8.43651	3
8.44048	3
8.44048	0
8.44444	0
8.44444	3
8.44841	3
8.44841	0
8.45238	0
8.45238	3
8.45635	3
8.45635	0
8.46032	0
8.46032	3
8.46429	3
8.46429	0
8.46825	0
8.46825	3
8.47222	3
8.47222	0
8.47619	0
8.47619	3
8.48016	3
8.48016	0
8.48413	0
8.48413	3
8.4881	3
8.4881	0
8.49206	0
8.49206	3
8.49603	3
8.49603	0
8.5	0
8.5	1
8.50397	1
8.50397	0
8.50794	0
8.50794	1
8.5119	1
8.5119	0
8.51587	0
8.51587	1
8.51984	1
8.51984	0
8.52381	0
8.52381	1
8.52778	1
8.52778	0
8.53175	0
8.53175	1
8.53571	1
8.53571	0
8.53968	0
8.53968	1
8.54365	1
8.54365	0
8.54762	0
8.54762	1
8.55159	1
8.55159	0
8.55556	0
8.55556	1
8.55952	1
8.55952	0
8.56349	0
8.56349	1
8.56746	1
8.56746	0
8.57143	0
8.57143	1
8.5754	1
8.5754	0
8.57937	0
8.57937	1
8.58333	1
8.58333	0
8.5873	0
8.5873	1
8.59127	1
8.59127	0
8.59524	0
8.59524	1
8.59921	1
8.59921	0
8.60317	0
8.60317	1
8.60714	1
8.60714	0
8.61111	0
8.61111	1
8.61508	1
8.61508	0
8.61905	0
8.61905	1
8.62302	1
8.62302	0
8.62698	0
8.62698	1
8.63095	1
8.63095	0
8.63492	0
8.63492	1
8.63889	1
8.63889	0
8.64286	0
8.64286	1
8.64683	1
8.64683	0
8.65079	0
8.65079	1
8.65476	1
8.65476	0
8.65873	0
8.65873	1
8.6627	1
8.6627	0
8.66667	0
8.66667	1
8.67063	1
8.67063	0
8.6746	0
8.6746	1
8.67857	1
8.67857	0
8.68254	0
8.68254	1
8.68651	1
8.68651	0
8.69048	0
8.69048	1
8.69444	1
8.69444	0
8.69841	0
8.69841	1
8.70238	1
8.70238	0
8.70635	0
8.70635	1
8.71032	1
8.71032	0
8.71429	0
8.71429	1
8.71825	1
8.71825	0
8.72222	0
8.72222	1
8.72619	1
8.72619	0
8.73016	0
8.73016	1
8.73413	1
8.73413	0
8.7381	0
8.7381	1
8.74206	1
8.74206	0
8.74603	0
8.74603	1
8.75	1
8.75	0
8.75397	0
8.75397	1
8.75794	1
8.75794	0
8.7619	0
8.7619	1
8.76587	1
8.76587	0
8.76984	0
8.76984	1
8.77381	1
8.77381	0
8.77778	0
8.77778	1
8.78175	1
8.78175	0
8.78571	0
8.78571	1
8.78968	1
8.78968	0
8.79365	0
8.79365	1
8.79762	1
8.79762	0
8.80159	0
8.80159	1
8.80556	1
8.80556	0
8.80952	0
8.80952	1
8.81349	1
8.81349	0
8.81746	0
8.81746	1
8.82143	1
8.82143	0
8.8254	0
8.8254	1
8.82937	1
8.82937	0
8.83333	0
8.83333	1
8.8373	1
8.8373	0
8.84127	0
8.84127	1
8.84524	1
8.84524	0
8.84921	0
8.84921	1
8.85317	1
8.85317	0
8.85714	0
8.85714	1
8.86111	1
8.86111	0
8.86508	0
8.86508	1
8.86905	1
8.86905	0
8.87302	0
8.87302	1
8.87698	1
8.87698	0
8.88095	0
8.88095	1
8.88492	1
8.88492	0
8.88889	0
8.88889	1
8.89286	1
8.89286	0
8.89683	0
8.89683	1
8.90079	1
8.90079	0
8.90476	0
8.90476	1
8.90873	1
8.90873	0
8.9127	0
8.9127	1
8.91667	1
8.91667	0
8.92063	0
8.92063	1
8.9246	1
8.9246	0
8.92857	0
8.92857	1
8.93254	1
8.93254	0
8.93651	0
8.93651	1
8.94048	1
8.94048	0
8.94444	0
8.94444	1
8.94841	1
8.94841	0
8.95238	0
8.95238	1
8.95635	1
8.95635	0
8.96032	0
8.96032	1
8.96429	1
8.96429	0
[truncated: 16 more rows]

[truncated: 41 more sheets: Снеж.плесень_HID10, Снеж.плесень_HID11, Снеж.плесень_HID12, Снеж.плесень_HID13, Снеж.плесень_HID14, Снеж.плесень_HID15, Снеж.плесень_HID16, Снеж.плесень_HID17, Снеж.плесень_HID18, Снеж.плесень_HID19, Снеж.плесень_HID20, Снеж.плесень_HID21, Снеж.плесень_HID22, snow mold damage, Histogram_HID2, Histogram1_HID1, Histogram2_HID1, Histogram3_HID1, Histogram_HID3, Histogram_HID4 …]
