# Supplementary material for: Resistance to Snow Mold as a Target Trait for Rye Breeding
Source: Plants (Basel). 2022 Sep 26;11(19):2516. doi: 10.3390/plants11192516 (PMC9571149; doi:10.3390/plants11192516)
Supplement: Supplementary file 1 [file plants-11-02516-s001.zip › Table_S3.xlsx]

## Sheet: 34
	Table S3: Disease incidence (DI), leaf infestation (LI) at 4, 6, 8, and 10 days post infection (1-4 score), and index susceptibility (IS) assessed by the detached leaf assay (DLA) on leaf segments of 34 rye accessions inoculated with Microdochium nivale
			Leaf infestation, %				Disease incidence, %
№	Name	Index susceptibility (IS)	LI 1 score	LI 2 score	LI 3 score	LI 4 score	DI 1 score	DI 2 score	DI 3 score	DI 4 score
1	Tantana	0.65	8.3	17.7	25.9	36.2	40	63.3	86.7	93.3
2	Radon	0.47	8	12.2	18.6	26.2	40	53.3	70	90
3	Ogonek	0.14	2.2	4.1	5.3	6.7	13.3	23.3	30	36.7
4	Falenskaya 4	0.73	15.7	20.6	27.2	37.9	76.7	80	93.3	96.7
5	Derzhavinskaya 50	0.63	13.3	18.3	23.4	30.3	63.3	70	86.7	90
6	Tatiana	0.49	1.7	8.4	23.8	33.3	10	40	60	66.7
7	Uralskaya 2	0.58	7.3	15.6	22.9	34	40	70	83.3	93.3
8	Chishminskaya 3-2	0.9	11	24.3	37.4	48.7	60	85	95	100
9	Rossul 2	1.09	12.4	29.1	44.7	61.1	60	96.7	100	100
10	Krona 2	1.56	15.1	34.9	66.1	99.4	86.7	100	100	100
11	Talovskaya 2	1.03	6.2	21.9	46.6	65.9	36.7	80	86.7	96.7
12	Roxana	0.47	4.4	12.7	19.6	26.2	26.7	66.7	90	93.3
13	Olga	0.34	5.8	9.9	13.2	17.7	33.3	50	56.7	66.7
14	Sinilga	0.23	1.7	6.6	8.6	14.6	10	36.7	40	56.7
15	Marusenka	0.28	2.3	5.1	11.4	21.9	13.3	26.7	46.7	70
16	Gran	0.5	9.9	13.9	19.4	25.8	56.7	70	83.3	93.3
17	Carsten 2	0.38	3.9	8.9	15.8	23.8	23.3	36.7	60	66.7
18	Pamyat Popova	0.28	4.1	8.2	10	16.6	23.3	33.3	36.7	53.3
19	Slavia	0.51	4.4	14.2	20.8	29.2	26.7	60	70	90
20	Solnyshko	0.96	9.8	18.7	41.9	64.8	56.7	83.3	96.7	100
21	Talovskaya 44	0.56	5.9	14.2	23.4	33.1	33.3	63.3	86.7	100
22	Orlovskaya 9-2	0.49	6.8	10.7	21.3	28.7	30	40	66.7	76.7
23	Parcha	1.17	10.4	26	49	77.4	60	90	100	100
24	Yaseldya	0.34	3.4	9.1	13.7	20.1	20	46.7	63.3	73.3
25	Zarnitsa	0.43	8.8	12.1	15.7	23.3	45	55	65	85
26	Talisman	0.52	12.6	15.9	18.6	23.8	70	76.7	80	96.7
27	Malko	0.52	8.7	13	21.8	27.8	45	50	65	70
28	Zduno	1.18	9.4	20.2	58.1	74.2	56.7	83.3	93.3	100
29	Adar	0.45	7.7	11.4	18.1	24.6	43.3	56.7	73.3	86.7
30	Kaupo	0.57	3.6	8.7	24.6	46.6	20	40	63.3	76.7
31	Conduct	1	9.6	22.6	41.3	65.6	56.7	90	93.3	100
32	Jan An	0.51	0.6	11.1	23.7	33.7	3.3	56.7	63.3	73.3
33	Rifle Fall	1.48	27.7	44	54.8	75.8	86.7	100	100	100
34	Toseuschi	0.66	11.9	15.8	26.1	39.2	70	83.3	96.7	100
		Two-way ANOVA test without replication on LI,%
		Source of variation	SS	df	MS	F	P-value	F crit.
		Accessions	18886	33	572.303	7.52236	2.45e-15	1.55394
		Year	18072.2	3	6024.06	79.1804	3.35e-26	2.69647
		Error	7531.94	99	76.0802
		Total	44490.1	135
		Two-way ANOVA test without replication on DI,%
		Source of variation	SS	df	MS	F	P-value	F crit.
		Accessions	47712.8	33	1445.84	22.3586	7.12e-33	1.55394
		Year	35028.7	3	11676.2	180.562	5.28e-40	2.69647
		Error	6401.95	99	64.6661
		Total	89143.4	135

## Sheet: PCA_HID49
0.061783	0.866414
-0.332149	0.695237
0.112506	0.84975
-0.179066	0.448012
0.94978	0.169798
0.834056	-0.2783
0.947825	-0.0388045
0.908846	0.245063
0.882777	0.311445
0.87794	-0.227825
0.958298	0.0127865
0.920995	0.00385585
0.85988	-0.0509469

## Sheet: PCA_HID50
0.402286	-1.79012
-0.758292	-2.31135
-5.10699	0.367212
2.03667	-1.77974
0.871215	-1.15989
-2.54889	0.956085
0.328428	-1.14682
2.45596	-0.397077
3.73422	-0.217488
5.94232	0.60328
2.19488	-0.812538
-0.733112	-0.277268
-2.60431	0.200799
-4.16111	-1.17439
-3.45037	2.03977
0.0368293	-0.5748
-2.86698	0.453262
-3.79134	-1.2087
-1.12551	-0.770361
2.49293	2.12239
-0.16613	-0.503272
-1.72185	-0.335659
3.48942	1.0047
-2.43406	1.86352
-0.98575	-1.38655
0.778501	-2.3953
-1.05725	-1.58472
3.11262	1.98714
-0.932336	0.640186
-1.41978	1.47788
2.45878	4.74484
-2.46043	3.04699
6.32175	-0.931469
1.66769	-0.75054

## Sheet: PCA_HID51
0.402286	-1.79012
-0.758292	-2.31135
-5.10699	0.367212
2.03667	-1.77974
0.871215	-1.15989
-2.54889	0.956085
0.328428	-1.14682
2.45596	-0.397077
3.73422	-0.217488
5.94232	0.60328
2.19488	-0.812538
-0.733112	-0.277268
-2.60431	0.200799
-4.16111	-1.17439
-3.45037	2.03977
0.0368293	-0.5748
-2.86698	0.453262
-3.79134	-1.2087
-1.12551	-0.770361
2.49293	2.12239
-0.16613	-0.503272
-1.72185	-0.335659
3.48942	1.0047
-2.43406	1.86352
-0.98575	-1.38655
0.778501	-2.3953
-1.05725	-1.58472
3.11262	1.98714
-0.932336	0.640186
-1.41978	1.47788
2.45878	4.74484
-2.46043	3.04699
6.32175	-0.931469
1.66769	-0.75054

## Sheet: PCA_HID52_HID
0.114094	1.6
-0.613376	1.28389
0.207764	1.56923
-0.330681	0.827339
1.75395	0.313565
1.54024	-0.513935
1.75034	-0.07166
1.67836	0.452557
1.63022	0.575142
1.62128	-0.420722
1.76968	0.0236128
1.70079	0.00712056
1.58793	-0.0940832
0.146533	-1.13757
-0.276208	-1.46879
-1.86022	0.233352
0.741859	-1.13097
0.317341	-0.737078
-0.928435	0.607563
0.11963	-0.728767
0.894585	-0.252331
1.36019	-0.138207
2.1645	0.383366
0.799486	-0.516343
-0.267037	-0.176196
-0.948621	0.127602
-1.51569	-0.746291
-1.2568	1.29621
0.0134151	-0.365268
-1.0443	0.288034
-1.381	-0.768091
-0.409966	-0.489541
0.908051	1.34872
-0.0605129	-0.319814
-0.627187	-0.213301
1.27102	0.638456
-0.886607	1.18421
-0.35906	-0.881112
0.28357	-1.52214
-0.385105	-1.00704
1.13377	1.26277
-0.339604	0.406819
-0.517157	0.93915
0.895613	3.0152
-0.896214	1.93627
2.3027	-0.591921
0.607459	-0.476946

## Sheet: PCA_HID52
0.101938	-1.50651
1.03898	-1.66615
-0.0241233	-1.93324
0.101938	-1.50651
-1.14811	-1.99861
-0.815235	-2.09878
-0.629093	-2.40919
-1.54081	-2.44209
-1.14811	-1.99861
-5.81057	0.494692
-6.13289	1.22185
-4.92923	0.445754
-5.59644	0.160128
-5.81057	0.494692
1.62058	-1.92027
1.35273	-1.69074
1.8008	-1.52902
2.24698	-1.44614
3.19294	-2.15045
1.62058	-1.92027
0.414267	-1.27797
0.142547	-0.858553
1.28353	-0.972896
1.53475	-1.05884
1.85062	-1.42697
1.05736	-1.55778
0.414267	-1.27797
-3.13004	0.888997
-3.37302	1.77127
-1.96821	1.40231
-2.23469	0.554094
-3.13004	0.888997
0.431615	-1.33823
-0.32665	-0.682993
0.443429	-0.877013
1.11845	-1.37569
0.431615	-1.33823
2.0719	-0.499991
1.87067	0.1806
2.99021	-0.0391636
3.12973	-0.138497
2.63357	-0.769675
2.0719	-0.499991
3.35907	-0.327569
3.23545	0.60984
4.64538	0.294297
5.03636	-0.393226
3.90053	-0.577759
3.35907	-0.327569
5.86232	0.262855
6.03357	0.920741
6.61212	0.846521
7.58965	0.505398
6.10688	0.0786738
5.86232	0.262855
1.80171	-0.972742
1.64279	-0.515644
3.06763	-0.425602
2.21243	-1.00321
1.80171	-0.972742
-0.612679	-0.601044
-1.12103	-0.364424
-1.43065	0.117456
-0.135851	0.00650381
-0.180581	-0.268802
-0.343492	-0.660613
-0.612679	-0.601044
-3.07501	0.318863
-2.4872	0.453424
-2.00956	0.509622
-2.35326	-0.181961
-2.4656	-0.246477
-3.07501	0.318863
-5.15032	-1.29019
-4.74411	-0.935868
-3.56551	-1.01855
-3.87128	-1.69641
-5.15032	-1.29019
-3.66721	1.87374
-3.54677	2.38413
-3.34417	2.68049
-3.16653	2.30712
-3.44155	1.55174
-3.66721	1.87374
0.261601	-0.97526
-0.690765	-0.145479
0.677004	-0.41486
0.83366	-0.747966
0.323993	-1.01178
0.261601	-0.97526
-2.78031	0.0133538
-3.46326	0.369874
-3.76649	0.945788
-2.47358	0.520056
-2.57425	0.00928553
-2.78031	0.0133538
-4.49901	-1.33463
-3.87931	-1.14762
-3.18383	-1.04068
-3.57664	-1.71867
-4.49901	-1.33463
-1.90572	-0.673813
-1.47096	-0.538525
-0.521132	-0.481739
-0.566847	-0.788189
-0.817617	-1.22534
-1.90572	-0.673813
2.12417	2.12337
1.98709	3.75141
3.11344	2.80406
3.53862	2.3125
2.62719	1.49172
2.12417	2.12337
-0.0237362	-0.825428
0.206228	-0.279972
0.498652	-0.590378
0.195022	-0.958176
-0.0237362	-0.825428
-2.27644	-0.436731
-2.17859	-0.184215
-1.68877	-0.262623
-1.1618	-0.395653
-1.45908	-0.763038
-2.27644	-0.436731
3.10846	0.947677
2.97434	1.8772
4.47367	1.68127
3.63576	0.46467
3.10846	0.947677
-2.97208	1.8515
-2.89977	1.91356
-1.81972	2.49515
-2.08563	1.65982
-2.97208	1.8515
-1.49331	-1.50362
-1.77781	-1.08053
-1.09618	-1.18598
-0.301665	-1.60292
-0.83076	-1.61084
-1.49331	-1.50362
0.0629735	-2.4028
0.500311	-2.15362
0.704891	-2.18033
1.44211	-2.32296
0.35896	-2.5423
0.0629735	-2.4028
-1.88733	-1.46774
-1.13513	-1.41441
-0.434512	-1.42996
-0.346678	-1.81287
-0.877766	-1.99935
-1.88733	-1.46774
2.72389	1.94282
2.61922	3.27619
4.23518	2.13983
3.21117	1.36543
2.72389	1.94282
-1.39778	0.550277
-1.6759	1.65802
-0.660465	1.00929
-0.277243	0.611893
-0.619624	0.296553
-0.771828	0.165203
-1.39778	0.550277
-1.49348	1.87385
-0.997297	2.14109
-1.12041	1.23996
-1.44806	1.07432
-1.49348	1.87385
2.06586	4.856
2.50374	5.04733
3.25094	4.83148
2.65553	3.75037
2.06586	4.856
-3.00483	3.05488
-2.16034	3.69689
-1.87195	3.686
-2.10795	2.69095
-2.4098	2.34184
-3.00483	3.05488
5.79926	-0.991306
5.72162	-0.449984
7.42139	-0.218611
7.51153	-0.427327
6.08901	-1.24134
5.79926	-0.991306
1.05645	-0.189679
2.16408	-0.426219
2.30468	-0.477617
1.47085	-0.552511
1.05645	-0.189679

## Sheet: PCA_HID53
0.0325789	0.961817
-0.254709	0.430081
0.116179	0.834055
-0.0534069	0.0208971
0.941435	0.198472
0.839186	-0.293559
0.947219	-0.0354783
0.899516	0.27672
0.867742	0.362102
0.880818	-0.235613
0.963721	-0.00448025
0.92306	-0.00205924
0.852307	-0.0241097

## Sheet: PCA_HID54
0.0380649	-0.765893
-0.408044	-1.01724
-1.94435	0.514827
0.84879	-1.48732
0.427125	-1.10516
-0.930226	0.610093
-0.0192988	-0.255708
0.865683	-0.152489
1.21679	0.349076
2.13096	0.497829
0.580347	0.228019
-0.269658	-0.166938
-0.753124	-0.535399
-1.47973	-0.866736
-1.46406	1.9907
0.232444	-1.10477
-0.808823	-0.510983
-1.32993	-0.939421
-0.42702	-0.430372
0.823255	1.63126
0.0302053	-0.625507
-0.529351	-0.544169
1.29889	0.543144
-0.948882	1.3891
-0.481715	-0.463066
0.197749	-1.22538
-0.509816	-0.581566
1.17632	1.11511
-0.185417	-0.116831
-0.814869	1.94195
1.05621	2.46089
-0.57393	0.837167
2.36404	-0.794337
0.591368	-0.419885

## Sheet: PCA_HID55
0.0325789	0.961817
-0.254709	0.430081
0.116179	0.834055
-0.0534069	0.0208971
0.941435	0.198472
0.839186	-0.293559
0.947219	-0.0354783
0.899516	0.27672
0.867742	0.362102
0.880818	-0.235613
0.963721	-0.00448025
0.92306	-0.00205924
0.852307	-0.0241097
0.0138652	-0.486702
-0.14863	-0.646422
-0.708232	0.327157
0.309173	-0.945147
0.155581	-0.702294
-0.338836	0.387696
-0.0070296	-0.162495
0.315326	-0.096902
0.443218	0.221827
0.776205	0.316355
0.211392	0.144899
-0.0982232	-0.106084
-0.274326	-0.34023
-0.538994	-0.550785
-0.533285	1.26503
0.0846678	-0.702048
-0.294615	-0.324715
-0.484427	-0.596974
-0.155543	-0.273488
0.299871	1.03662
0.0110023	-0.397491
-0.192817	-0.345803
0.47312	0.345152
-0.345631	0.882729
-0.175465	-0.294264
0.0720303	-0.778691
-0.185701	-0.369567
0.428476	0.708619
-0.0675382	-0.0742427
-0.296817	1.23405
0.384725	1.56382
-0.209054	0.531994
0.861103	-0.504777
0.215407	-0.266824

## Sheet: PCA1_HID28
-0.0629573	0.896699
-0.0611284	0.87901
0.980388	0.0946457
0.979305	0.104718
0.924299	-0.0921282

[truncated: 122 more sheets: PCA1_HID29, PCA1_HID30, PCA1_HID31_HID, PCA1_HID31, PCA1_HID32, PCA1_HID33, PCA1_HID34, AHC_HID7, AHC1_HID7, AHC2_HID1, AHC3_HID1, AHC_HID6, AHC_HID5, AHC1_HID6, AHC2_HID, AHC3_HID, PCA_HID42, PCA_HID43, PCA_HID44, PCA_HID45_HID …]
